# Supplementary material for: Identification of a global gene expression signature associated with the genetic risk of catastrophic fracture in iPSC‐derived osteoblasts from Thoroughbred horses
Source: Anim Genet. 2025 Jan 13;56(1):e13504. doi: 10.1111/age.13504 (PMC11726005; doi:10.1111/age.13504)
Supplement: Supplementary file 2 — Appendix S2. [file AGE-56-0-s001.xlsx]

## Sheet: Normalised counts
Gene	H1 a	H1 b	H1 c	H2 a	H2 b	H3 a	H3 b	L1 a	L1 b	L2 a	L2 b	L2 c	L3 a	L3 b
A1BG	33.8314	20.5545	20.1532	33.5531	27.1828	139.86	51.862	19.5829	92.0452	16.5896	46.0782	2.1923	0	6.20038
A1CF	0	0	0	0	0	0	0	0	0	0	0	0	0	0
A2ML1	27.1582	17490.1	18358.9	4.29136	62.103	0	0	1.05037	71.2765	65.1369	22.1181	0	2565.11	18.7697
A3F2	9.29012	0	0	13.6238	16.0031	1.87648	0	0	0	0	0	0	5.12725	2.01618
A3GALT2	3.67619	18.1456	31.8008	60.3318	18.2019	0	0	16.8875	42.7922	106.352	76.2862	3.9963	340.498	110.642
A4GALT	3171.67	1744.1	268.341	3559.34	4461.36	4495.74	4713.3	4242.02	5041.22	2224.72	7793.81	3479.43	5010.67	3639.42
A4GNT	0	0	0	0	0	0	0	0	0	0	0	0	0	0
AAAS	694.688	1131.66	1120.22	785.407	604.299	387.558	662.211	748.149	1015.12	1058.38	1396.73	1059.7	564.009	516.395
AACS	4171.03	3400.04	5669.59	4055.47	4728.27	3404.27	4357.24	5871.71	7023.67	4553.78	7582.37	4808.23	5644.23	4170.19
AADACL2	0	0	0	0	0	0	0	0	0	0	0	0	0	0
AADACL3	0	1.62605	0	0	2.43741	0	0	0	0	0	0	0	0	11.0216
AADAT	33.7493	33.5006	4.3756	20.9453	78.4524	165.611	153.788	13.1167	51.1679	138.713	81.3531	76.2617	0	0
AAED1	793.668	205.812	127.095	667.957	319.901	1270.73	1455.4	475.595	752.155	482.144	692.926	541.614	173.173	323.187
AAGAB	1024.25	1050.47	800.89	1093.36	1142.33	1008.99	937.2	1252.21	1031.23	1135.86	815.724	786.55	601.502	1092.14
AAK1	6701.95	4696.97	4379.29	4890.85	5136.82	4197.78	4078.04	4055.04	3195.52	3736.95	1669.67	2608.19	3111.08	5171.95
AAMDC	673.662	654.992	512.06	874.621	1029.79	1071.2	1312.24	1053.97	737.671	592.936	1533.1	1470.99	706.526	702.574
AAMP	4354.77	4818.35	5117.6	4320.56	4444.86	4236.36	5255.44	4449.5	5126.26	5181.13	9280.51	6448.83	5712.99	4795.12
AANAT	0	0	1.11669	0	0	0	0	0	0	0	0	0	0	0
AARD	0	0	0	3.14846	5.58434	2.79797	0	30.472	0.812555	9.71817	0	8.93749	18.6383	19.1671
AARS	7361.31	8703.54	6850.65	8916.6	6337.13	8458.71	8239.66	12057.4	9659.21	14111	15300.1	11490	8109.73	7150.31
AARS2	373.658	320.014	180.172	193.233	412.1	500.023	497.292	303.676	152.175	325.884	438.681	403.818	410.811	252.595
AASDH	1241.29	1392.75	1235.63	1185.04	1373.11	1194.7	1061.71	1020.75	698.214	944.898	446.26	649.641	1826.14	1512.08
AASDHPPT	4410.21	5978.68	5625.36	5063.98	5304.05	4342.84	5809.64	4003.73	3763	4901.48	2414.69	3965.79	6677.87	4867.46
AASS	83.9001	124.014	178.023	89.896	167.908	17.9498	16.0536	60.1145	32.3995	109.911	20.2228	30.7897	11.0651	87.3673
AATF	1517.48	2353.16	1555.1	1397.73	1589.24	932.886	1140.32	1215.18	1648.56	1324.35	1722.24	1589.2	2199.05	1177.32
AATK	19.058	3.35598	2.29889	76.963	23.0486	44.9815	39.3957	113.07	47.0927	26.311	137.8	92.1622	11.4779	57.6721
ABAT	33.5195	95.2955	245.421	105.354	25.0387	184.344	132.262	48.7086	6.68423	17.6346	38.3898	64.0695	23.1227	67.0362
ABCA1	1028.26	1808.33	832.506	2874.76	2109.88	2954.57	2072.82	1285.12	786.942	722.618	1044.55	1159.47	4127.66	4588.13
ABCA10	0	5.04223	0	3.43864	0	24.8936	0	6.73089	0	3.71217	0	0	0	31.5803
ABCA12	0	0	0	7.57531	0	0	5.05101	2.1243	0	0	0	0	0	0.988521
ABCA13	3.32193	0	4.32013	7.62168	2.41334	0	0	9.57023	6.93482	4.92722	0	0	0	0
ABCA2	1090.34	2398.57	2622.58	2204.27	5219	1499.43	1836.85	3351.27	2501.07	1717.67	4756.89	2571.81	1490.99	1066.8
ABCA3	1254.49	3320.27	2803.82	1596.63	692.563	1183.09	218.572	1510.44	1848.43	1326.68	586.556	288.458	729.622	1135.92
ABCA4	395.462	1952.11	426.768	299.701	36.4043	177.969	44.1513	32.3015	291.989	114.603	39.7993	78.5808	391.638	100.739
ABCA5	56.243	154.832	39.5944	44.4982	17.3721	90.0172	25.8604	99.7929	14.1086	67.2744	0	0	153.869	133.638
ABCA6	2.44539	0	0	1.22498	0	7.82087	0	0	0	1.10478	0	0	0	16.7301
ABCA7	425.506	1520.24	2078.22	677.534	534.413	528.039	240.767	721.248	728.776	382.987	558.041	239.376	932.075	523.59
ABCA8	37.8305	4.62072	0	35.4751	20.7824	310.194	146.59	0	0.995068	0	0	80.4401	109.456	739.372
ABCA9	4.54554	13.1956	0	0	3.29976	66.5942	0	52.7237	0	4.06091	0	248.12	21.7932	69.1205
ABCB1	2531.83	1949.82	407.482	3028	569.804	588.095	393.231	164.202	1187.33	213.612	42.5101	348.169	218.621	200.557
ABCB10	354.98	85.1989	37.0202	200.727	169.729	308.039	327.38	268.368	258.58	164.506	61.4886	173.611	331.012	330.01
ABCB11	0	0	0	0	0	0	0	0	0	0	0	0	0	0
ABCB4	8.93983	0	0	0	4.91179	0	0	0	0	2.0086	0	0	0	0
ABCB5	0	0	0	0	0	0	0	0	0	8.14356	0	0	2.77325	0
ABCB6	2160.24	1569.05	2306.32	2739.58	1927.96	1361.5	1926.42	2404.29	2313.31	2591.35	3189.58	2036.96	2010.53	1939.75
ABCB7	1015.91	1307.44	1182.48	1196.73	1449.48	1263.78	1332.34	1104.26	1026.47	1027.24	935.542	1179.36	1154.84	1076.37
ABCB8	1893.15	2095.01	2031.11	1604.02	2314.61	1955.66	2568.64	4037.43	2815.64	2719.28	4519.59	3076.8	1650.57	2316.24
ABCB9	33.4614	121.376	19.1929	55.2267	38.393	17.412	3.64075	2.00468	48.2796	61.8317	34.5926	64.7056	12.8314	39.245
ABCC1	10300	12358.3	16281.3	17797	11977	5240.05	5415.59	7450.81	14125.6	5019.03	7088.52	7179.36	10657.4	11449.3
ABCC10	541.465	863.087	1001.31	793.559	706.363	667.898	603.094	803.184	661.691	598.282	611.237	956.08	881.422	758.783
ABCC11	20.4999	236.487	61.4176	27.0547	4.05319	1.83292	0	2.10838	0	28.7436	4.90667	7.47647	6.36772	2.98846
ABCC12	0	0	0	0	0	0	0	0	0	0	0	0	0	0
ABCC2	14.6033	3.23371	29.7195	20.7618	17.0238	61.2167	19.4222	23.5051	39.9445	18.8883	11.2907	20.4918	22.9439	44.6078
ABCC3	23.0626	274.455	135.28	53.9505	14.5467	7.6536	0	4.37006	67.8572	5.25118	0	7.6543	231.733	5.40548
ABCC4	48.7096	32.0492	24.4584	110.711	43.1693	133.728	5.06773	8.00352	40.9474	71.8463	0	31.7325	57.6596	12.6565
ABCC5	1973.12	5001.59	3973.25	2477.03	3672.71	3895.83	1889.76	1939.98	1872.53	929.923	1012.06	1277.35	1840.21	2224.32
ABCC6	3.55814	3.21099	6.69997	5.13606	0	2.90318	0	0	0	5.68259	0	0	1.49239	2.99967
ABCC8	69.3594	57.3259	20.0401	97.8051	32.7025	5.57048	0	0	0	0	0	0	0	3.10365
ABCC9	55.2388	4.75729	34.8224	0	0	0	0	79.0272	0	9.08648	0	0	0	81.7512
ABCC9_1	56.1792	0	0	30.2108	11.2946	0	0	0	69.058	8.8897	0	0	0	114.099
ABCD1	845.728	849.943	803.616	1367.71	1209.23	1201.24	1739.14	1439.18	1440.4	1586.22	2250.91	1873.54	1375.65	970.455
ABCD3	3148.44	3179.86	2502.9	3691.87	2485.13	2623.87	2344.91	2131.13	1801.84	2780.31	875.68	1616.87	2894.44	3055.55
ABCD4	276.237	980.946	862.007	372.774	458.114	254.403	298.019	331.465	320.348	425.63	489.679	433.882	672.751	324.133
ABCE1	4924.86	8429.77	5406.42	4023.32	3979.68	2049	2872.34	2582.21	2220.28	4404.86	894.928	1431.78	3202.76	3942.43
ABCF1	3855.98	3832.62	3363.61	3151.11	2866.64	3111.57	3089.85	4000.89	4214.11	4369.68	4420.46	3552.83	3762.31	3685.54
ABCF2	3760.65	5465.22	5038.81	4114.15	3640.53	3283.11	3244.13	3746.83	4381.69	4234.3	4909.54	4405.91	2953.09	3394.79
ABCF3	1405.32	2525.52	2153.7	1733.08	1917.09	1963.95	1828.75	1675.17	2106.89	1236.03	3470.49	2737.86	1171.2	1973.64
ABCG1	788.534	2205.9	1495.61	1676.2	2094.87	637.815	1702.48	5020.44	3330.4	1353.9	3912.19	584.341	2205.5	4997.09
ABCG2	1370.01	39.7043	311.429	2378.73	2486.59	2812.29	2545.14	2542.26	1174.58	735.243	1829.26	2538.52	1936.36	1075.4
ABCG4	134.724	126.889	17.5031	114.847	157.554	293.998	250.192	1332.62	851.942	146.896	845.175	1012.65	231.814	342.426
ABCG5	0	0	0	0	0	0	0	0	0	0	0	0	0	0
ABCG8	0	0	0	0	0	0	0	0	0	0	0	0	0	0
ABHD1	51.8968	48.4626	46.1733	53.3175	58.9172	85.3006	34.8869	88.4096	92.2024	81.5379	112.405	50.873	103.833	119.79
ABHD10	729.771	959.936	944.166	1240.61	896.003	792.166	849.767	735.939	1283.46	711.31	969.807	1392.72	453.626	976.839
ABHD11	746.802	663.581	1114.81	574.928	570.07	648.475	678.17	776.156	800.586	629.617	1092.03	907.651	531.129	378.846
ABHD12	1374.79	1800.84	2325.28	1504.35	1394.99	1556.37	1215.5	1604.89	1567.43	1809.64	2466.39	980.932	1320.55	1344.42
ABHD12B	3.44312	4.80654	14.6988	4.25705	0	0	13.5766	8.31417	14.2506	9.78033	3.64864	0	8.63445	10.024
ABHD13	1048.56	1054.91	1198.52	1160.74	850.903	1133.33	968.539	898.647	749.577	1080.33	413.639	509.543	1178.65	1309.01
ABHD14A	2388.27	645.096	1917.46	2221.16	2386.92	3315.22	4495.98	7281.49	2902.06	3429.26	7401.7	4051.14	2116.1	1953.98
ABHD14B	2672.18	1828.05	3067.58	2716.26	3823.38	3833.58	3320.83	3681.35	3043.19	2804.35	4091.58	3535.97	3531.76	3101.19
ABHD15	45.3069	21.1257	5.54809	19.1401	6.41083	152.87	49.5655	57.0236	22.5633	30.3308	9.64842	51.5447	18.8326	12.0117
ABHD16A	2291.58	2383.96	2289.39	2536.01	1963.97	1752.26	2024.26	2546.5	2301.36	2342.54	3214.5	2117.34	1758.88	1687.96
ABHD16B	107.141	146.028	144.768	147.045	81.8	36.8579	135.186	90.4139	91.2656	102.131	146.368	79.3878	55.2581	130.991
ABHD17A	1816.16	2110.96	2597.58	2919.57	2819.56	2885.46	2967.74	3032.12	3247.66	3579.85	6987.63	4034.06	2157.68	2216.2
ABHD17B	1017.47	1194.6	915.413	853.745	772.871	839.388	692.311	718.722	706.683	904.072	585.287	898.972	602.906	767.926
ABHD17C	966.134	2064.1	1090.94	594.153	758.804	274.745	211.586	459.308	673.731	510.116	601.768	472.68	1313.28	505.303
ABHD18	358.247	312.827	524.71	237.688	789.681	450.594	338.321	595.215	254.187	765.59	309.625	553.57	625.654	658.95
ABHD2	3166.82	1986.67	3044.94	3563.45	3000.1	3364.66	3378.77	4113.53	3612.07	2948.91	2563.66	3183.64	2007.75	4196.02
ABHD3	619.114	199.795	200.04	422.193	159.993	307.794	173.417	394.91	407.597	240.162	190.135	141.344	299.919	229.303
ABHD4	3395.99	3510.28	2597.1	2898.7	4457.39	5024.85	4703.86	4260.77	4588.07	4648.37	8698.12	6480.9	2239.25	2875.69
ABHD5	815.261	1181.71	913.125	924.499	833.628	855.465	764.549	987.872	837.725	1137.34	753.879	757.264	1033.49	1020.17
ABHD6	57.7611	27.4432	18.3712	53.9503	70.7021	36.2611	24.4441	36.7	38.5536	41.604	12.863	0	56.5332	74.1836
ABHD8	409.766	203.437	313.646	612.23	614.498	986.161	867.76	966.96	832.593	778.229	2097.92	1084.52	425.5	707.053
ABI1	5406.05	4251.4	5722.58	4477.51	3942.66	4720.36	4780.48	4479.5	4301.72	4065.64	4154.44	3935.99	3992.19	2849.58
ABI2	1635.49	1414.55	1356.4	1846.27	2542.97	2389.19	2262.39	2770.07	1580.94	2051.99	2324.23	2225.09	2420.6	1961.36
ABI3	43.5729	1.62376	73.5821	177.237	27.1396	41.2798	19.0953	158.89	481.133	287.608	344.426	245.242	75.0052	248.31
ABI3BP	9760.72	7046.12	1761.61	12497.9	9887.08	27835.6	23643.2	14930.2	4014.55	1191.05	7296.37	4595.6	13808	34562.1
ABL1	8889.12	3792.76	5591.71	7463.85	8534.17	9108.16	11759	11479	8635.44	8566.69	10557.1	9240.69	6253.89	12622.7
ABL2	2654.49	2291.21	2769.33	1543.61	1948.07	1810.24	2322.01	1822.17	1292.52	2866.31	1170.51	1496.01	2940.94	2904.59
ABLIM1	9385.78	8289.83	8756.25	3297.28	5742.73	20378.7	20005.7	15258.8	6491.38	2713.89	4075.34	9431.52	7474.01	8898.94
ABLIM2	2681.94	3731.98	2011.36	4703.88	4134.46	1159.84	926.275	3097.05	2410.66	94.2081	1079.86	97.2845	2694.08	653.369
ABLIM3	206.382	66.2592	38.4118	54.294	722.659	30.4934	81.0338	594.663	292.273	8.085	51.7807	13.3065	875.563	12.3049
ABO	0	6.46465	2.25623	0	0	0	0	0	0	0	0	0	0	0
ABR	19537.9	17305.4	21477.7	23651.9	10811.8	6563.74	6198	27592.3	28431.1	21012.6	13849.5	14833	10834.9	18095.5
ABRA	0	0	0	0	0	0	0	0	0	0	0	0	0	0
ABRACL	1444.64	2095.3	1868.16	792.813	1183.61	1059.99	839.765	611.45	997.143	1733.7	510.631	612.692	3284.43	1417.53
ABRAXAS1	450.032	371.648	252.952	231.982	242.457	304.474	356.39	226.708	163.641	210.793	119.912	259.907	359.217	351.862
ABRAXAS2	1493.06	1564.82	1241.56	1462.78	1125.27	1256.94	1264.95	1287.54	1271.65	1322.87	739.238	965.952	971.738	1347.19
ABT1	1618.82	1386	1308.18	1553.47	1943.37	1310.36	2172.69	2313.67	1830	1699.06	2976.78	2368.1	2199.89	1893.71
ABTB1	905.654	807.848	837.724	1339.72	1284.21	1191.93	942.868	1043.21	1439.8	834.198	2468.8	1250.54	1141.83	829.44
ABTB2	1742.18	2759.8	1063.94	870.081	531.197	771.281	345.441	2485.72	1525.14	687.65	539.793	1022.89	1755.4	1130.3
ACAA1	1474.92	2833.3	2769.73	1482.06	1135.32	933.752	1230.2	1208.34	1744.33	2254.39	2668.52	1806.27	1463.4	905.243
ACAA2	5584.88	8911.41	4183.87	3960.54	3747.18	3690.06	4124.02	4323.88	3729.96	3061.01	4670.05	3816.99	3693.07	3348.07
ACACA	3498.29	6042.26	4783.99	4008.98	4112.55	3205.75	2587.73	3953.85	3555.77	4151.42	3066.32	4266.02	4555.3	3416.6
ACACB	591.62	283.197	445.006	783.292	435.732	845.908	922.39	743.526	696.879	280.582	626.731	391.062	443.785	721.074
ACAD10	613.887	1843.27	1236.31	696.359	2022.01	1437.47	1196.24	881.233	1100.32	631.193	1279.86	966.15	1438.17	1010.36
ACAD11	225.95	208.311	84.7919	295.475	536.691	521.337	427.596	589.832	327.675	436.186	315.991	431.747	428.03	456.853
ACAD8	1185.96	2291.36	1261.64	1093.14	1304.72	1215.87	998.244	1482.17	1097.47	833.777	1326.46	1418.61	1514.85	1184.44
ACADL	317.629	395.492	257.743	340.387	210.251	78.0501	73.5277	111.572	70.197	315.838	222.334	164.187	55.367	286.693
ACADM	4381.89	2545.29	1671	4015.34	2122.27	3869.73	2729.92	2439.75	1759.27	1257.33	702.005	1057.06	1332.45	3027.25
ACADS	330.535	404.208	321.96	406.193	491.771	307.164	391.501	569.506	531.723	408.984	944.074	566.612	638.43	543.518
ACADSB	1070.09	1377.2	1338.2	1079.91	1604.52	1705.78	2421.13	1747.23	1347.76	1622.72	1321.35	1551.57	1106.92	1679.98
ACADVL	8300.09	9643.59	8506.9	9463.41	9963.36	7927.01	8245.42	8721.44	12075	10351.4	16880.9	12099.6	10400.6	9132.74
ACAN	24.513	1673.98	80.9446	17.5318	673.548	117.649	0	236.984	19.0484	26.8037	15.8429	68.456	397.255	10.5553
ACAP1	17.6658	11.2909	2.2676	0	8.05683	0	7.7458	2.03757	8.19564	13.5301	15.2759	0	11.1007	3.03177
ACAP2	5578.64	6984.61	6663.45	6281.52	6954.91	6310.56	8009.17	4930.21	4989.01	4066.68	2457.6	2858.36	2685.67	6536.48
ACAP3	2352.7	3743.01	3418.46	2697.35	4107.47	2842.21	3275.04	3126.4	2203.04	2074.45	4980.21	2954.07	4386.27	2848.18
ACAT1	3089.31	1913.92	1382.7	2316.43	1391.03	2729.47	2303.78	1743.32	1586.01	896.62	1619.22	1887.72	1753.41	2065.93
ACAT2	1993.39	2982.58	5030.3	1988.32	3128.9	1900.02	3100.59	2824.66	3957.72	4041.51	4140.57	4303.47	3121.61	2658.94
ACBD3	3429.66	2719.21	2508.96	3757.35	2676.79	3430.08	3507.52	3327.28	2862.29	3601.9	2270.68	2350.42	1784.79	3850.89
ACBD4	581.375	356.118	617.764	350.693	302.792	634.132	426.329	421.609	480.381	411.713	539.248	401.269	628.932	580.149
ACBD5	1191.08	689.473	700.994	790.596	607.086	956.46	1014.14	704.401	555.31	595.163	276.245	277.625	746.899	424.318
ACBD6	1480.74	1930.65	1237.98	1131.28	2131.81	1592.15	1604.71	1570.56	1859.41	964.027	2599.34	2276.27	1734.21	981.307
ACBD7	5.79861	11.5631	10.4623	3.91088	4.27949	0	11.039	0	3.13778	7.85432	0	0	7.697	1.73988
ACCS	623.084	931.672	1233.55	1452.9	1350.44	701.657	780.199	1166.08	1219.22	544.558	1404.55	1036.97	1969.07	834.36
ACCSL	0	34.0215	31.6504	4.28775	3.23605	0	0	0	0	0	0	0	10.7539	3.99921
ACD	730.569	424.799	855.581	756.772	1404.41	1205.18	1206.7	1267.92	1200.31	751.802	2559.04	1422.97	1028.47	759.661
ACE	1051.58	113.283	19.753	187.215	389.863	5214.1	3360.58	1697.31	1206.5	66.0035	1010.28	555.908	455.467	1126.1
ACE2	27.3415	0	0	22.0338	0	5.45933	0	0	0	46.1838	0	17.0275	9.934	12.0637
ACER1	0	0	0	0	0	0	0	0	0	0	0	0	0	0
ACER2	239.855	105.271	211.286	189.845	160.291	179.481	221.189	251.948	197.433	213.836	270.983	227.458	196.743	229.563
ACER3	4750.69	2347.79	2430.64	2879.81	2278.48	3813.95	4595.14	3836.51	2312.77	1904.84	1978.88	2972.52	4460.21	4660.22
ACHE	61.2362	122.654	327.677	177.874	550.339	27.9269	61.7158	1581.67	396.796	50.745	178.433	131.344	69.1959	83.0653
ACIN1	6913.01	6508.64	7233.28	6745.09	7612.47	7670.54	6627.45	6841.1	7025.78	6772.83	7066.6	7241.61	6214.25	7171.28
ACKR1	0	8.06839	37.5616	5.31878	0.806528	0	0	5.16469	6.64292	10.809	8.37036	0	0	4.0032
ACKR2	17460.4	4894.08	4386.48	9604.16	14214.9	22682.9	12636.5	21860.2	19173.9	14691	34421.3	23515.1	9762.9	19459.2
ACKR3	17713.4	4927.78	36069.9	27437.2	7427.23	9553.57	17869.6	16159.4	11703.1	29188.9	27610.2	9783.1	12999.7	30377.7
ACKR4	466.868	6.42464	23.8468	128.097	1.61958	1291.27	522.537	19.4785	54.8331	64.4729	9.00066	141.231	16.4324	153.024
ACLY	19772.7	20841.4	27483.7	23506.9	27885.7	8930.87	11447	11991.8	14979.3	28383.3	18644.4	18837.8	13944.9	14942.3
ACMSD	0	0	0	0	0	0	0	0	0	0	0	0	0	0
ACO1	2448.41	4297.5	3690.98	2616.77	3122.09	3328.35	3051.52	2418	3608.93	2285.24	3124.62	2709.49	2601.97	2468.04
ACO2	5764.06	12566.5	9770.3	7150.09	8584.82	4909.26	7434.98	7243.5	6525.21	6888.6	9733.04	7711.2	5521.73	5455.28
ACOD1	0	0	0	0	0	0	0	0	0	0	0	0	0	0
ACOT11	220.719	339.72	221.149	245.704	246.039	373.359	319.557	103.113	197.262	299.889	380.868	137.312	304.62	311.984
ACOT12	101.863	6.53222	28.4087	23.8508	48.2517	149.661	6.79938	42.7842	30.1759	59.479	18.8293	23.6552	4.18268	65.7381
ACOT13	358.586	676.143	677.13	409.148	943.545	281.619	277.903	393.984	442.486	586.343	708.814	602.817	980.689	267.351
ACOT4	355.918	54.3547	109.254	493.673	215.233	324.599	139.869	325.155	501.868	268.239	320.776	316.509	250.45	188.278
ACOT6	411.867	860.394	862.075	581.741	724.506	406.907	451.387	463.126	396.368	411.923	350.663	292.361	1164.66	569.982
ACOT7	1517.88	3468.08	5071.29	4775.71	2118.11	817.568	2192.94	2447.07	2209.35	4068.42	3985.06	2902.01	1608.61	2398.63
ACOT8	638.721	878.544	787.687	768.563	910.28	563.461	807.377	672.291	808.235	928.287	1756.64	1054.28	997.492	739.868
ACOT9	3012.62	1866.27	1380.05	2513.77	2186.87	2514.33	2191.21	2058.9	3045.71	1738.57	2223.88	2674.04	3360.66	1783.1
ACOX1	10147.1	10923.8	11994.1	9298.11	7537.71	6780.02	5981.71	8008.91	8411.52	6700.33	4740.28	5528.09	8631.11	10877.3
ACOX2	23.4995	18.771	33.6914	3.18566	61.8249	29.6138	28.7361	35.0269	28.2344	20.5191	0	20.6514	49.4412	0
ACOX3	667.226	691.446	623.857	1028.7	876.277	1099.55	847.755	1157.52	1400.9	922.631	1779.17	1338.28	1141.03	1090.19
ACOXL	52.9174	29.3837	99.6739	19.6081	68.5193	55.8427	57.948	38.0992	51.301	52.8431	116.029	70.0339	58.2037	41.288
ACP1	857.658	1390.28	1096.41	682.676	809.138	976.909	1017.32	1095.29	1150.15	1295.75	1779.58	1728.59	938.82	669.156
ACP2	2999.38	1657.37	1843.26	3493.46	3126.96	3778.43	2903.48	3603.43	4073.12	2394.77	3971.47	3660.78	2250.2	2300.9
ACP4	0	0	3.46481	1.04668	0	0	0	0	0	1.9428	0	0	0	0
ACP5	0	0	0	0	0	0	0	0	0	0	0	0	5.03244	0
ACP6	335.407	352.693	493.411	482.092	541.961	261.725	471.312	459.163	397.307	271.985	565.804	492.321	688.217	441.191
ACP7	0	0	3.35008	0	0	0	0	0	0	0	0	0	0	0
ACPP	0	0	0	0	0	0	0	12.7303	0	0	0	0	1.29902	8.14788
ACR	0	0	0	0	0	0	0	0	0	0	0	0	0	0
ACRBP	0	7.95155	4.48334	0	0	0	0	0	0	0	0	0	0	1.02583
ACRV1	0	0	0	0	0	0	0	0	0	0	0	0	0	0
ACSBG1	11.6026	33.9077	39.664	9.54574	4.03713	20.7069	17.9436	2.06291	6.64405	3.91377	0	0	31.337	13.0497
ACSBG2	0	0	0	2.14236	0	0	0	0	0	0	0	0	0	0
ACSF2	530.362	1252.36	126.398	551.167	348.084	561.605	178.328	325.767	1511.42	50.5325	499.681	500.867	267.26	106.957
ACSF3	632.361	2793.17	1031.96	613.506	947.116	1069.09	862.275	667.221	776.362	517.662	1019.5	721.946	767.819	620.785
ACSL1	1963.96	1581.52	1026.52	1188.03	531.405	2319.66	2226.92	1796.88	1139.12	530.611	107.604	606.922	1295.67	1125.72
ACSL3	3054.43	4401.05	4758.51	2712.46	1398.92	1147.4	1534.72	2014.97	1982.58	2074.5	798.054	686.471	1842.78	2065.05
ACSL4	10515	2744.85	1952.63	5923.54	2457.56	11244.9	7668.48	5522.5	5942.18	4021.02	1742.57	1948.21	6182.46	12149.4
ACSL5	1818.64	416.001	353.591	748.874	177.217	1116.75	686.339	583.599	229.049	267.595	794.577	467.311	88.0159	235.75
ACSL6	246.1	245.63	22.8317	79.6409	0	0	0	0	0	5.21496	14.8734	13.8457	2.00139	3.08177
ACSM3	2571.08	1181.85	87.9687	3873.18	3108.43	625.704	973.343	1713	2904.21	576.267	1423.89	1583.51	1577.31	1489.13
ACSM4	0	0	0	6.57486	3.24757	0	0	5.34196	0	0	0	0.933363	3.46999	1.98854
ACSM5	75.4346	0	0	57.9559	7.19755	137.617	26.6698	101.801	85.1584	72.2227	49.4375	113.211	23.1248	120.372
ACSS1	32.2851	5.86973	18.3212	7.77611	0	34.9852	39.7276	6.59236	8.75709	3.56992	21.6809	9.02409	3.05273	32.6598
ACSS2	864.093	1732.3	2167.24	1891.79	1899.8	1476.29	1071.01	878.869	1727.47	653.399	2710.34	2106.8	1716.04	1153.83
ACSS3	45.7417	140.542	26.5753	40.2454	6.50338	19.167	0	0	6.03124	5.93466	0	0	12.0214	4.00207
ACTA1	13.5307	96.0709	2.34461	12.9079	0.832625	0	0	0	5.91036	12.2535	2.42846	0	0	6.33109
ACTA2	799.512	128.034	59.653	2075.46	2486.32	7474.31	5514.18	559.379	19140.9	34511.7	26269	25530.3	365.78	2155.3
ACTB	77270.3	52683.4	64205.7	86306.9	101570	78524	86556.3	58786.6	126720	154575	156439	120259	52340.1	70931.7
ACTBL2	0	0	0	0	0	0	0	0	0	0	0	0	0	0
ACTC1	497.941	2291.94	1257.39	549.797	558.362	139.082	343.881	218.423	46.584	1319.91	516.687	301.024	160.603	458.319
ACTG1	58597.2	65760.7	81508	57977.8	88008.4	90615.2	73798.4	59974.4	89422.4	113941	162821	95162.4	52401.6	57808.5
ACTG2	245.625	778.174	465.061	503.016	350.903	397.04	421.831	159.358	7556.95	3172.17	777.688	553.907	83.1635	261.625
ACTL10	11.1538	14.9326	11.583	18.0956	4.745	11.7416	0	2.91776	18.5045	5.67218	15.5375	74.4378	19.6414	18.2186
ACTL6A	453.335	924.671	918.843	662.9	964.263	530.199	825.326	584.988	762.618	535.726	752.027	1079.07	936.47	707.347
ACTL6B	0	0	0	0	0	0	0	0	0	0	0	0	0	0
ACTL7A	34.3658	38.8854	44.1174	3.23491	0.810411	15.6171	11.0129	1.04913	10.151	10.9081	0	0	11.4174	23.9973
ACTL7B	38.1087	46.8663	31.6374	38.2566	16.1349	0	19.5421	0	15.0154	23.4779	19.2615	0	11.5966	41.9632
ACTL8	0	0	0	0	0	0	0	0	0	0	0	0	0	0
ACTN1	12585.5	7459.62	6124.97	17430.4	5305.59	5656.72	4164.73	7448.7	20288.2	25035.1	10475.2	13095.9	7520.13	9112.68
ACTN2	51.9005	21.0883	30.8788	7.62343	15.4057	36.278	22.8365	12.7351	16.3865	42.5718	18.6132	36.5232	44.6955	20.8858
ACTN3	12.0028	34.0623	31.3862	6.03552	18.6289	0	15.7049	1.01754	27.8222	21.2255	63.2719	52.3688	21.1861	19.9984
ACTN4	26392.5	24547.1	26874.4	30962.5	28626.4	19874.9	29223.8	33778.6	44473.9	39999.4	49224.1	33777.6	16689.2	25285.1
ACTR10	3205.49	4189.73	3109.92	3162.9	3338.2	2918.16	3449.97	3127.79	3110.4	3478.7	2466.63	3464.08	3655.24	3518.72
ACTR1A	12272.1	8566.77	9272.07	14343.7	10576.4	9415.54	10012.6	12530.8	16568.6	12770.2	14812.9	13219.5	7376.38	11340.5
ACTR1B	4359.69	5034.97	5148.06	4688.25	3980.2	3518.29	3887.67	4342.18	6228.5	5247.78	7474.98	5012.92	3194.33	3759.2
ACTR2	13286.1	12157.8	9694.39	11557.7	12271	10273.3	12647.7	10648.1	11599.8	15793.1	5549.72	8396.86	13885.7	13854.6
ACTR3	13541.6	13409.4	13713.4	8959.96	8921.89	7622.29	8900.4	9718.81	10688.3	14622.5	4566.06	6530.57	10687.8	10929.9
ACTR3B	417.261	554.227	527.946	198.918	737.184	621.815	680.581	677.724	348.781	210.721	327.808	650.965	449.491	353.155
ACTR5	324.095	433.243	329.849	344.217	392.302	368.58	217.462	378.764	468.523	312.189	452.522	459.91	379.154	302.01
ACTR6	469.679	375.546	363.228	507.324	464.179	378.929	587.019	349.248	216.426	450.309	159.087	274.576	367.694	559.587
ACTR8	1147.98	1238.06	1302.03	937.716	1289.41	1259.17	1159.5	1244.46	980.895	1155.37	1527.37	1661.83	1336.92	1213.73
ACTRT1	0	0	0	0	0	0	0	0	0	0	0	0	0	0
ACTRT2	0	0	0	0	0	0	0	0	0	0	0	0	0	0
ACTRT3	15.0734	0	5.66632	28.5869	24.8917	52.7744	48.375	46.308	34.7859	17.553	90.327	42.995	15.2752	32.0959
ACVR1	2741.97	2772.27	3520.8	2265.49	1554.28	1370.29	1533.77	3304.04	1971.58	4640.21	2496.2	1691.19	2632.18	2320.92
ACVR1B	634.293	583.749	404.003	772.326	742.059	734.636	670.691	528.994	763.813	437.918	854.537	819.008	1171.31	603.867
ACVR1C	0	0	0	8.75521	0	0	0.820113	43.718	1.76307	5.78367	2.51826	0	11.6537	0
ACVR2A	582.875	572.892	546.851	347.251	436.945	354.162	370.16	240.251	237.965	509.646	79.3419	147.017	681.193	451.394
ACVR2B	180.745	191.48	220.468	82.0476	255.058	217.737	203.076	230.624	58.9856	218.003	78.3961	106.917	773.328	226.807
ACVRL1	276.691	20.7453	15.86	606.905	77.209	544.158	219.053	124.863	592.546	158.427	256.331	301.49	112.924	506.619
ACY1	1325.78	1269.64	1639.15	1606.13	1058.7	1722.01	1267.16	1325.16	1682.93	1760.6	2036.97	1390.98	1546.16	1311.66
ACY3	0	0	0	0	0	0	0	0	0	0	0	0	0	0
ACYP1	162.304	172.973	135.793	183.692	224.885	155.521	122.842	166.908	181.897	139.351	206.07	196.141	189.581	98.9529
ACYP2	329.21	269.532	384.906	463.992	441.659	450.709	404.996	522.275	417.125	412.395	236.784	240.551	246.162	393.018
ADA	16.2891	8.59484	3.33522	132.461	18.8806	8.13839	21.7647	0	123.466	54.2774	177.807	368.395	168.255	43.4151
ADA2	0	0	3.54444	0	0	0	0	0	0	0	0	0	0	3.79164
ADAD1	0	0	0	0	0	0	0	0	0	0	0	0	0	0
ADAD2	15.1088	4.9035	6.72411	4.89895	2.32811	0	0	0	0	2.74096	0	0	7.2158	4.02842
ADAL	424.414	405.277	590.226	305.071	540.165	406.799	549.003	358.968	425.239	325.858	214.427	160.121	434.958	420.026
ADAM10	5436.58	6971.43	7548.55	5427.24	4554.73	5282.79	4733.1	4488.6	4797.11	4647.21	1629.15	2925.27	4283.23	6929.08
ADAM11	30.1752	127.031	66.1163	61.3803	47.19	81.3018	27.718	30.0592	66.8791	15.7817	35.1962	95.0719	38.1784	28.2872
ADAM12	1253.81	173.795	472.653	582.593	58.1255	295.541	533.984	297.176	506.642	2914.14	884.235	472.603	757.942	1147.02
ADAM15	32812.5	21874.6	29317.3	37758.2	49753.8	14084.6	26360.8	62438.4	59474.1	27499.1	63330.6	39501.5	19178.5	32604.6
ADAM17	3646.21	2475.66	2657.09	3736.72	2442.1	3929.78	2519.73	2988.62	3654.5	2630.91	2406.47	3050.03	3835.36	3701.63
ADAM18	0	0	0	0	0	0	0	0	0	0	0	0	0	0
ADAM19	1226.02	501.003	1689.67	1973.24	664.663	1079.21	888.655	476.489	1596.55	6633.35	3118.76	2127.82	1380.97	1089.57
ADAM20	0	2.44759	0.834155	7.77491	0	12.7511	3.83645	4.8534	0	6.76474	0	0	3.72815	12.7815
ADAM22	11.1789	281.093	469.559	30.5089	322.28	15.9195	0	110.069	44.8944	152.399	30.4261	21.1572	417.293	62.8307
ADAM23	85.0344	603.185	68.8625	126.82	12.1429	5.46705	0	21.2243	98.3845	40.6578	76.8625	72.9403	182.618	137.608
ADAM28	0	0	0	0	5.41655	0	0	5.86795	0	0	0	0	0	20.3919
ADAM29	0	0	0	0	0	0	0	0	0	0	0	0	0	0
ADAM30	2.28092	0	4.48609	0	0	4.55982	15.3196	0	6.9176	0.997509	0	0	1.42252	0
ADAM32	11.2116	7.12015	10.5566	11.8148	28.989	23.7367	9.22702	8.21828	5.41357	4.05666	14.7271	0	14.3459	7.81958
ADAM33	912.998	136.688	87.1779	768.48	838.426	2032.43	819.811	196.013	1703.83	408.616	1061.03	632.635	218.711	113.593
ADAM7	0	0	0	0	0	0	0	0	0	0	0	0	0	0
ADAM8	0	6.16772	7.51728	3.91138	0	0	0	0	0	5.1229	13.1024	0	0	0
ADAM9	15490.5	5548.91	5593.33	14135.6	5952.67	24949	18173.8	11167.1	10787.5	9448.81	5607.19	7550.65	7749.23	25658.4
ADAMDEC1	0	0	0	0	0	0	0	2.07643	0	0	0	0	0	0
ADAMTS1	1042.63	3035.48	2026.42	1036.04	362.617	5373.36	2262.77	250.969	567.203	1036.31	388.686	832.714	1217.56	2108.41
ADAMTS10	4755.25	5732.36	6287.08	7082.5	3720.51	3734.5	2438.94	3380.39	3876.79	3064.23	5032.46	2780.13	1877.34	4325.68
ADAMTS12	138.969	103.598	8.9238	72.3685	230.671	1066.4	929.011	397.999	668.148	76.2424	128.733	670.355	5281.85	1227.29
ADAMTS13	0	0	1.11669	0	0	0	0	0	0	0	0	0	0	0
ADAMTS14	78.341	53.6262	70.9661	17.3174	21.5412	0	21.3084	75.8591	28.0171	0	21.5208	14.5254	25.4198	81.826
ADAMTS15	419.025	264.565	116.021	629.133	173.363	359.761	624.695	377.435	582.125	849.426	713.61	870.649	78.8904	347.638
ADAMTS16	0	0	0	0	0	0	0	0	0	0.975032	0	0	0	4.03899
ADAMTS17	125.353	167.204	803.622	263.928	71.946	423.966	229.306	115.735	148.252	613.291	336.951	301.674	86.1088	96.2126
ADAMTS18	0	0	0	0	0	0	0	0	0	0	0	0	0	0
ADAMTS19	0	0	0	0	0	0	0	0	0	11.7836	0	0	0	5.01309
ADAMTS2	6450.92	2733.42	2877.57	8542	4499.19	9364.56	5236.44	10074.1	8466.11	2628.67	9829.4	6220.35	5269.78	6321.04
ADAMTS20	0	6.53078	0	0	0	0	0	0	0	0	0	0	0	0
ADAMTS4	23.6765	36.9432	14.6254	72.2568	0	35.7404	35.2485	0	133.056	15.2135	0	24.8863	80.5883	24.1102
ADAMTS5	1807	1262.37	3049.8	2327.2	228.396	2133.36	1877.04	1245.36	2591.87	2407.63	1040.14	521.733	803.317	9170.56
ADAMTS6	3724.71	233.389	2574.92	3455.71	737.364	1683.75	1766.64	739.4	2031.53	3225.38	1023.27	660.593	113.384	2228.6
ADAMTS7	1543.66	2297.92	2346.17	2839.08	1147.21	1077.91	1577.34	491.74	1696.56	4191.75	2749.49	1720.96	2935.88	1300.16
ADAMTS8	18.0417	158.779	52.3664	21.5555	20.687	0	0	0	10.2467	0	0	0	5.30583	8.03945
ADAMTS9	545.971	1476.16	173.756	345.321	23.6003	50.5659	37.4304	16.9488	82.8199	141.287	0	0	10.6361	58.9315
ADAMTSL1	7139.98	1900.24	1855.69	11125.1	3055.25	6908.82	4834.69	2787.22	6514.25	2180.45	6031.82	7107.76	932.873	14368.1
ADAMTSL2	207.138	234.063	160.323	188.532	74.1695	440.619	230.358	30.8367	98.0765	737.502	980.33	424.219	285.957	149.428
ADAMTSL4	10134.2	5014.61	5868.95	12067.5	7495.4	7270.22	5543.02	12985.1	15835.8	4606.43	9659.5	4906.01	4863.1	10028.1
ADAMTSL5	8242.6	4043.59	5274.32	8739.38	4182.02	5196.53	5182.75	6738.75	10134.9	5436.59	7331.24	3906.58	1771.2	7328.65
ADAP1	293.361	470.038	572.315	548.905	90.1271	272.78	122.604	290.823	616.93	476.341	590.242	71.759	266.118	242.76
ADAP2	22.545	719.129	1191.74	3.27322	10.5357	11.7844	4.23507	44.7302	44.199	53.3874	3.74077	15.9148	34.0635	3.97844
ADAR	2508.66	1775.84	2236.85	2653.83	2911.12	2935.18	2713.07	2896.73	3041.76	2488.72	2693.6	2572.46	2839.24	3139.64
ADARB1	1051.59	1373.89	2245.3	607.956	782.548	810.558	753.786	913.7	1523.36	1654.58	1454.36	926.342	900.613	669.792
ADARB2	0	0	0	0	0	0	0	0	0	0	0	0	0	0
ADAT1	31.435	153.04	185.962	87.3106	129.113	101.175	112.521	80.0219	25.2895	125.352	85.5723	141.441	151.302	75.5814
ADAT2	3680.08	1290.71	1605.66	1933.37	2369.44	4041.26	3415.12	3009.53	3420.52	2371.3	2750.46	2804.39	2716.72	3181.74
ADAT3	78.8227	52.4935	78.7825	29.1989	76.0978	27.576	50.6636	76.1044	108.319	55.2406	29.3908	106.983	51.632	24.8968
ADCK1	586.242	419.929	504.228	629.135	551.504	662.223	571.793	733.367	823.618	707.928	818.591	689.456	289.376	567.685
ADCK2	922.367	1143.64	1139.48	1039.84	1318.8	705.399	1064.48	1112.28	1394.21	876.966	1478.32	1108.87	1138.02	793.207
ADCK5	718.185	1096.56	1289.43	1034.95	905.704	1065.11	866.392	974.572	964.516	745.092	1089.12	726.047	729.234	745.634
ADCY1	0	0	13.65	8.27932	66.4097	0	8.67414	5.01246	0	22.1026	23.001	17.5416	31.9571	5.06329
ADCY10	0	0	0	2.25103	0	0	0	0	6.6966	0	0	0	1.43174	5.72982
ADCY2	195.929	513.505	213.498	97.8647	41.2925	10.1192	6.7819	20.9523	0	34.6483	45.1164	0.937932	42.8286	49.8969
ADCY3	1820.31	1235.94	1176.59	814.586	639.996	1451.82	453.709	2028.82	1027.02	1765.62	1108.26	1544.46	1301.73	1256.45
ADCY4	2.38578	0	9.12482	5.19714	2.42488	0	0	0	0	7.52045	0	28.9745	0	0
ADCY5	129.036	925.052	143.542	70.9822	37.3351	34.4578	15.698	114.625	22.6177	98.3739	10.0452	7.94152	4.6529	58.7065
ADCY6	3375.22	6315.01	6299.35	6784.24	7890.97	3949.54	3644.56	6559.79	5905.89	4778.5	7047.83	7695.07	5785.46	4321.1
ADCY7	314.839	487.626	255.443	950.782	181.656	101.572	48.4522	52.394	372.555	254.401	139.138	617.346	341.663	252.008
ADCY8	19.1677	24.6422	15.4942	22.0764	8.8863	3.84567	0	2.0497	29.6821	19.1781	9.45435	45.3952	7.52235	16.8165
ADCY9	3086.47	1503.49	1975.47	1841.96	2338.46	2307.17	2692.95	1989.45	1689.72	1835.01	1929.94	2396.29	1937.32	2299.75
ADCYAP1	0	0	0	0	1.64265	0	0	0	0	0	0	0	4.92021	1.00964
ADCYAP1R1	4.71662	53.8989	7.57081	0	6.56141	0	0	11.5042	3.36198	14.966	0	8.60015	0	2.03513
ADD1	15229.2	16648.6	10200.8	11357.6	13972.8	15154.6	13495.2	12928	14597.1	9422.09	18238.1	13366.8	8358.44	7410.29
ADD2	127.51	517.717	68.2263	185.76	311.701	411.406	392.463	151.913	416.451	183.358	336.717	296.623	352.64	419.882
ADD3	47311.9	14854.4	16655.4	42879.6	24176.1	25417.7	41510.3	41673.6	25905	23627.7	18071.3	25666	20441.1	57656.3
ADGB	0	8.76844	6.74095	11.8995	1.42641	0	0	0	0	14.0581	0	0	0	0
ADGRA1	0	0	0	0	0	0	0	0	0	0	0	0	0	0
ADGRA2	7132.13	1115.44	1139.08	4502.6	476.374	22293.7	17078.9	8833	6107.33	7577.25	8913.22	5199.27	8699.91	17454.6
ADGRA3	1434.15	1483.13	908.504	2196.19	1750.08	1325.61	1437.83	2516.09	1669.26	1551.99	1534.35	1520.85	3308.56	1580.28
ADGRB1	39.773	92.6033	444.446	8.86576	206.887	32.3002	31.8065	0.951607	7.55407	31.479	3.23705	21.5721	16.2949	10.2004
ADGRB2	76.9215	277.945	349.29	314.287	76.2147	41.6578	74.3001	124.845	108.601	348.044	152.547	66.1905	60.1669	50.2913
ADGRB3	6.36953	13.7471	7.34292	0	0	0	0	1.00615	0	0.937422	0	0	0	6.72397
ADGRD1	7613.39	568.632	1310.22	16095.9	3618.62	9042.36	16006.9	4642.91	4508.9	1752.89	5136.11	4221.48	5113.83	17671
ADGRD2	0	5.09362	0	7.21041	0	0	0	0	0	0	0	0	0	0
ADGRE1	0	0	0	172.943	5.68751	0	0	7.6005	28.0347	0	3.79219	0	280.305	123.16
ADGRE3	0	0	10.1734	4.2551	7.25804	0	0	1.03764	0	6.86948	0	0	5.04618	0.998254
ADGRE5	611.689	1288.74	2449.56	1665.14	657.904	706.613	431.213	2233.61	1435.61	3264.44	2848.3	2248.87	743.992	1134.11
ADGRF1	273.3	583.057	509.451	222.506	292.348	192.004	114.583	86.362	334.233	398.917	226.561	90.2194	91.919	15.3209
ADGRF2	1.13638	4.858	15.6837	4.34313	8.11682	0	0	0	4.29028	0	0	0	14.8564	2.98952
ADGRF3	0	0	0	0	0	0	0	0	0	5.89013	0	0	0	0
ADGRF4	17.1768	0	13.3463	0	0	0	0	0	0	2.98816	0	0	0	2.00666
ADGRF5	0	4.82076	1.11891	0	0	0	0	3.15833	0	0	0	0	0	0
ADGRG1	4.70555	49.9185	21.8453	55.9681	309.42	4.17549	13.8744	7.74441	275.963	22.072	33.3576	0	1412.31	26.5355
ADGRG2	2428.84	626.06	96.2213	779.545	1699.04	4805.34	3227.63	1409.09	313.073	334.771	480.843	533.879	495.488	1485.7
ADGRG3	0	0	0	0	0	0	0	0	0	0	0	0	0	0
ADGRG4	0	0	0	0	0	0	0	0	0	0	0	0	0	0
ADGRG5	0	0	0	0	0	0	0	0	0	0	0	0	0	0
ADGRG6	4651.35	1440.77	1731.84	1459.82	1800.85	3122.68	4422.03	4862.69	7832.59	2309.79	2064.18	6340.78	845.401	2070.24
ADGRG7	0	0	0	0	0	0	0	0	0	0.992931	0	0	0	2.97464
ADGRL1	1521.54	3166.59	1912.55	1812.65	1281.77	3160.75	3098.01	2436.72	1379.69	1074.1	1693.84	2080.11	1656.26	2297.58
ADGRL2	1006.4	1816.43	694.761	6398.83	1432.67	3175.62	3526.7	1396.85	31.1014	2638.48	1779.68	569.355	4469.87	3495.92
ADGRL3	201.071	433.651	293.737	129.103	101.96	22.6965	12.4638	105.568	0	1758.03	125.976	91.1152	100.543	29.2304
ADGRL4	0	0	0	0	0	0	0	0	0	4.90844	0	0	0	0
ADGRV1	13.4829	38.68	0	17.4106	10.5206	21.6147	28.6988	19.2012	34.6334	24.828	3.76126	60.3734	14.6681	67.3266
ADHFE1	583.09	739.934	1114.68	334.126	404.814	850.957	656.718	441.07	308.061	705.348	477.857	512.614	1027.64	830.901
ADI1	3128.97	3540.37	3658.28	3423.12	3623.88	1994.49	2223.45	2713.59	2654.26	2389.89	2875.08	3574.86	3284.63	2585.89
ADIG	0	0	0	0	8.11077	3.72041	13.6243	0	0	0	0	0	2.17107	3.01081
ADIPOQ	11.1185	8.0922	1.08294	17.6458	15.4065	38.4463	10.9701	20.4632	67.7911	1.98539	83.499	0	2.73207	4.95049
ADIPOR1	4463.13	6161.65	8574.93	5069.02	4090.07	3087.16	3207.41	5270.65	4500.88	8517.87	6190.63	4994.68	2287.29	4356.4
ADIPOR2	2338.57	1948.48	2132.11	1971.13	2258.93	2303.41	2694.29	2867.33	2832.25	1755.32	2753.68	2729.24	1979.22	2342.01
ADIRF	1922.75	10951.4	2218.78	4367.26	25156	1379.66	905.881	3623.26	16198.7	406.114	1719.97	3742	3619.92	1112.74
ADK	4925.69	5846.65	3519.97	4505.33	3737.08	4142.25	4349.5	2490.22	1999.06	4648.19	2118.26	2756.98	3165.98	6127.77
ADM	9001.73	1732.01	1272.22	2785.39	5598.81	20176.5	6053.79	3957.32	8659.8	865.238	3461.88	2520.06	1700.84	10051.9
ADM2	7.15828	0	2.27052	2.1057	0	0	0	5.11236	15.606	0.972826	0	0	0	2.02642
ADM5	0	27.1145	21.2989	16.0145	3.19975	0	0	0	25.4278	19.7834	18.8531	0	6.59071	2.06724
ADNP	3303.17	3858.7	3683.45	3003.47	3281.68	3939.97	3266.86	2822.49	2415.69	3626.5	1907.61	2628.66	3530.34	3556.37
ADNP2	1302.37	1193.66	1625.32	1290.47	1314.6	1856.28	1432.18	1155.06	865.775	1176.65	987.913	1067.73	1440.27	1682.02
ADO	2045.17	1758.78	1835.68	2092.57	1796.07	1616.71	1758.16	2295.21	1903.93	2719.01	2036.66	1918.05	1398.73	2059.38
ADORA1	4.92198	110.099	45.455	21.1924	8.242	0	0	19.6464	98.1101	60.6485	74.9422	0.994211	0	5.20793
ADORA2A	102.612	19.8159	34.5255	61.6835	22.1574	126.172	129.067	43.6829	8.1532	590.881	457.372	130.44	28.1005	21.6933
ADORA2B	5841.66	3231.86	5509.99	2457	2727.59	3672.92	2589.71	6458.16	3907.6	2769.96	4436.63	4506.26	3133.67	2780.58
ADPGK	3661.4	2192.22	2648.7	4427.92	2889.5	3685.43	3918.76	4160.36	4985.6	3723.7	5432.32	4998.36	2505.91	4357.1
ADPRH	283.399	221.575	260.948	304.22	320.281	402.146	328.278	496.054	750.525	116.731	452.854	457.207	119.24	290.681
ADPRHL2	870.895	1177.63	954.771	1089.05	1001.97	1177.79	1405.1	1159.85	1222.13	1382.89	2443.27	1791.41	1027.92	1206.11
ADPRM	330	396.504	363.146	245.507	324.197	432.664	371.842	255.102	338.535	294.162	226.617	343.34	409.443	349.166
ADRA1A	32.5267	209.218	935.143	8.90114	7.08144	396.904	549.766	96.787	86.3813	211.229	10.3851	16.555	707.625	784.301
ADRA1B	404.187	1378.4	189.445	99.5887	2241.88	1638.47	659.179	1621.86	1766.46	349.04	712.335	333.382	189.266	131.915
ADRA1D	51.9974	67.9168	9.12326	31.6643	28.3554	6.0767	30.9397	85.7184	88.8752	44.3924	6.49431	19.4256	18.4778	42.5949
ADRA2A	57.5884	75.6161	263.027	137.921	17.596	71.0487	0	7.99804	739.118	100.623	10.4025	58.9987	794.887	193.38
ADRA2B	0	0	0	2.07816	7.28908	20.9015	32.5451	4.04592	4.0672	0	15.1999	0	0	0
ADRA2C	1.23228	6.58838	10.2759	14.3633	0.804549	0	0	7.93621	0	0	0	0	0	0
ADRB1	23.465	1.66597	182.712	167.929	2.36684	48.715	85.6588	0	20.7841	0	0	0	0	246.92
ADRB2	1255.86	573.37	346.103	1629.25	1190.6	142.782	276.342	333.6	1688.9	543.669	892.233	540.019	618.857	1424.33
ADRB3	1.18934	3.25813	1.115	2.08504	3.19016	0	32.8491	0	191.466	0.961748	59.5513	32.013	2.24494	5.02445
ADSL	1713.2	3222.71	2920.09	1874.44	2422.16	1605.66	1704.35	1578.78	1788.97	2901.51	4181.66	4042.1	3127.42	1825.12
ADSS	3839.77	4610.76	3175.74	2717.76	3292.69	2519.83	2773.6	2973.09	2639.88	3680.48	1781.44	3060.54	3150.94	3021.34
ADSSL1	79.4107	85.8611	44.2772	48.9102	67.2513	44.0913	43.0049	67.6067	189.449	344.452	657.781	704.595	41.898	49.4342
ADTRP	5.62124	0	1.10856	5.44454	1.61856	23.3763	7.59362	0	0.865823	12.9154	20.1922	0.936682	5.60343	2.98258
AEBP1	18683.8	21443.2	21514.6	20679.4	21547.9	9757.03	5112.52	10601.3	28114.4	14018.6	26937.4	13649	14707.9	8482.03
AEBP2	3345.47	3400.68	2575	2311.23	2316.12	2965.92	3157.82	2024.94	1404.21	2795.25	1173.36	1684.54	3436.38	4593.63
AEN	5716.15	3981	4367.38	4557.43	4918.77	3800.46	2834.01	6048.17	5886.81	5772.68	6065.82	5330.56	4203.24	5168.27
AES	11537.9	6568.01	9293.04	17555.2	13309	12744.4	11419.6	21016.8	23176.8	18813.7	35947.2	24963.3	8229.72	12708.3
AFAP1	5445.93	2002.5	2306.56	3865.86	4936.3	5191.68	6858.29	5657.13	4775.6	6183.04	6088.45	5712.2	5657.26	6063.93
AFAP1L1	9.87573	44.5608	34.9612	12.4461	32.8089	2.30034	1.03052	17.8961	0	0	19.5679	0	5.1089	5.87746
AFAP1L2	2187.86	2989.34	3086.53	2178.83	14281	824.302	424.364	6234.5	5297.63	1103.03	1720.56	528.316	1903.3	1612.93
AFDN	9100.47	8156.1	6769.07	4960.8	9767.81	3061.48	3750.64	9687.93	8090.89	4229.33	3998.54	3537.95	10120.7	11929.4
AFF1	6580.74	7726.74	7842.4	5099.89	10190.7	7019.97	5499.69	6269.54	5787.99	3280.92	2863.61	6310.96	6050.67	6041.18
AFF2	215.589	743.498	287.964	155.594	87.5098	76.0518	31.3125	167.911	15.5146	243.006	18.6777	43.9575	30.7683	120.014
AFF3	315.296	80.1905	14.3693	185.229	93.9275	811.875	236.222	31.6571	21.3881	85.0108	27.051	33.2265	140.976	196.71
AFF4	5909.4	7096	5704.7	5949.6	5661.03	5858.26	4497.55	4851.42	2951.28	6146.02	1839.22	2217.73	4631.14	6266.92
AFG1L	251.977	260.36	293.74	291.09	264.17	297.471	270.118	211.925	188.164	309.692	112.044	131.639	217.747	278.968
AFG3L2	3409.08	3263.45	3017.35	2804.05	2932.36	3044.78	3747.69	3093.66	2621.54	3126.66	2539.79	3206.69	3113.37	3657.99
AFM	0	0	0	0	0	0	0	0	0	0	0	0	0	0
AFMID	7.03828	67.6074	25.2705	37.0425	67.1159	29.4215	53.8709	10.622	34.3	88.8028	76.7371	98.1922	91.5747	16.3181
AFP	0	0	0	0	0	12.7086	0	0	0	1.00936	0	0	0	0
AFTPH	1407.47	1993.15	1818.76	1472.37	1414.06	727.555	757.868	1240.45	789.761	1485.46	394.105	670.603	1750.23	1425.89
AGA	705.422	363.835	410.568	737.571	330.325	623.686	449.223	640.437	723.283	599.939	403.485	391.347	628.683	682.29
AGAP1	2003.04	2437.42	2280.59	1468.46	1787.74	1214.92	1363.16	2172.14	1735.24	2298.88	2254.9	1024.19	2790.75	1196.24
AGAP2	11.5312	52.3349	37.7216	17.2841	3.3572	15.4955	0	3.14123	17.1148	30.0679	14.3851	6.19799	2.71326	3.20121
AGAP3	1553.47	1950.18	1496.67	1402.08	1240.19	2066.99	2037.63	2495.65	1636.68	2102.44	3069.27	2297.37	1368.54	1416.76
AGBL1	0	0	0	0	0	0	0	0	0	1.96338	0	0	0	0
AGBL2	436.863	410.278	458.424	550.791	517.65	572.928	569.835	449.968	591.336	453.73	477.892	654.98	391.56	235.681
AGBL3	15.7073	65.8968	30.1393	14.8022	0	15.5733	0	0	0	10.7121	0	0	5.43109	7.00214
AGBL4	3.89416	0	0	6.23147	0	0	9.81683	3.61256	13.1238	0	9.48919	0	7.86588	0
AGBL5	232.261	374.073	378.008	178.025	358.325	212.604	155.647	255.04	231.386	184.026	179.284	207.822	283.805	149.503
AGER	452.865	210.53	186.184	400.793	356.609	598.539	594.972	377.933	473.622	327.873	569.34	887.207	645.923	507.155
AGFG1	4245.15	4546	4894.67	3457.17	2481.91	1959.31	2175.94	2642.15	3556.87	4646.13	2261.73	2981.38	3599.69	2828.39
AGFG2	2994.71	4391.93	3361.68	1795.44	1295.03	1197.7	1154.36	1076.13	2251.21	2056.27	1518.03	1238.5	1536.45	1646.48
AGGF1	3929.23	2410.67	2333.81	3143.3	5497.33	4539.02	4595.08	4455.52	3168.74	2478.85	2120.5	3652.36	4786.97	3856.45
AGK	969.821	1324.01	1419.68	1182.72	1544.01	1209.08	1249.16	1034.68	1080.93	1229.12	1622.65	1633.67	1292.93	1329.83
AGL	1535.44	1523.62	1483.12	1892.98	1168.09	1060.99	739.248	945.556	806.263	1379.13	447.017	359.66	1423.17	1464.14
AGMAT	69.3621	25.1654	29.9303	53.3562	101.998	62.2231	50.6248	58.4445	63.3292	45.1866	53.7743	79.0282	82.6125	51.7149
AGMO	17.9655	4.68764	0	12.7776	13.0628	35.3085	42.8812	223.93	91.8503	7.20454	137.615	355.77	7.18873	2.77584
AGO1	2225.2	2354.47	2055.06	2591.51	3351.98	3016.56	3508.09	4321.43	3204.02	2735.68	4408.1	3949.01	2158.71	3053.29
AGO2	5685.77	4098.74	3048.34	3288.83	3862.78	5572.4	5785.83	5529.77	3862.41	5162.52	1869.56	3125.77	5237.21	6797.92
AGO3	1898.28	1636.76	1314.34	1984.23	1652.4	2190.01	1747.51	1781.93	943.332	1977.94	619.019	1025.16	1089.3	2771.74
AGO4	2098.66	735.115	774.13	1781.2	2051.61	2031.64	2088.23	2373.16	1931.61	699.093	1072.83	1266.99	1095.86	2159.31
AGPAT1	2265.78	1811.31	3368.7	2401.37	2136.53	2125.5	2183.41	2841.1	3020.03	3267.89	3573.26	3317.65	2144.04	2006.84
AGPAT2	1244.15	1588.67	438.669	1490.25	5187.4	1226.08	990.3	2267.44	3260.32	521.844	2607.69	3368.43	1280.91	1431.57
AGPAT3	5044.7	3517.34	5235.44	6333.88	5293.13	3512.72	3863.54	6663.57	6947.76	5898.24	6136.12	6165	5030.79	7045.22
AGPAT4	56.1804	152.505	60.7657	23.1051	9.6223	0	2.75487	8.96641	4.13379	29.8802	14.3516	0	32.1457	19.5508
AGPAT5	1355.79	2100.21	931.83	902.411	1262	1327.08	941.25	1024.18	834.691	1831.94	970.858	721.476	1977.37	1216.1
AGPS	2450.94	2460.84	2133.75	2170.75	2409.28	1888.22	2116.21	2006.34	1524.38	2653.87	897.734	1607.27	3327.4	2636.31
AGR2	0	0	0	0	0	0	6.75116	0	0	1.98659	0	0	0	1.0073
AGR3	0	0	0	0	0	0	0	0	0	0	0	0	0	0
AGRN	503.32	1871.19	1964.18	2125.63	900.237	1192.03	957.371	450.841	908.446	1318.27	2019.06	1961.33	1608.67	1222.92
AGRP	0	6.50753	0	0	0.813444	0	0	0	0	0	0	0	5.01914	0
AGT	2.32757	1.61913	0	13.7491	0	1349.61	117.76	28.6591	14.8057	0	67.5206	373.229	0.734575	9.06525
AGTPBP1	660.506	860.864	1191.17	588.144	386.135	327.693	224.062	262.116	263.635	538.594	110.784	73.2165	218.353	360.796
AGTR1	331.534	0	1.97457	61.1155	31.3577	826.181	621.109	644.767	51.3572	14.9699	113.49	529.277	0	6.2492
AGTR2	17.8941	52.7573	15.2286	15.9549	0	0	0	0	0	54.821	0	0	2.73779	10.076
AGTRAP	223.833	202.388	47.6529	644.736	419.395	347.192	369.01	240.247	435.532	414.552	467.119	399.698	241.258	396.89
AGXT	0	0	1.11669	0	0	0	0	0	0	0	0	0	0	0
AGXT2	0	0	0	0	0	0	0	0	0	0	0	0	0	0
AHCTF1	3696.31	3343.91	2886.97	3249.98	3018.69	2541.37	2417.9	2326.13	2007.45	2697.03	603.054	1360.38	2039.85	3733.89
AHCY	3312	8098.41	6500.66	2203.1	7708.98	5467.11	5798.92	4434.57	5557	5624.67	8902.76	7284.4	6820.04	3468.72
AHCYL1	24158.3	15086	7744.94	21155.4	21020	36395.3	25174.1	26652.6	30873.5	9702.98	20025.7	25185.5	14600.8	16089.3
AHCYL2	1034.86	1489.75	939.072	1229.18	1285.57	782.529	1061.11	1558.02	884.019	1262.44	1040.58	1507.87	1077.94	1292.4
AHDC1	2880.46	3317.05	4562.66	5486.14	5299.83	3366.98	3624.53	5027.65	4339.62	5755.72	6262.34	3733.67	2548.79	3905.32
AHI1	779.454	620.479	647.132	506.301	622.58	687.62	556.067	586.697	336.564	867.705	174.898	174.623	636.326	528.462
AHNAK	292050	141803	152910	255079	185379	307632	180224	254866	194180	136511	146929	245826	256684	322843
AHNAK2	21858.3	24523.6	19644.5	15536.3	3912.18	21002.3	15910	7298.93	6985.56	17504.7	8680.86	5806.09	21887.4	35809.7
AHR	7969.05	5399.28	936.611	12987.2	17348.8	4179.03	3710.36	8750.93	7418.52	8330.34	5009.24	5881.2	11377.2	7950.81
AHRR	374.933	51.636	7.8219	69.7918	153.119	1409.88	444.505	37.4754	221.232	19.6942	75.0018	149.224	169.102	201.293
AHSA1	2515.82	4917.92	3737.66	2487.15	2899.33	2314.78	2986.59	2544.86	2382.94	3141.39	2651.15	3447.1	3918.41	2672.17
AHSA2	453.542	403.054	450.947	663.053	834.27	472.414	636.297	488.9	347.439	420.197	510.745	417.884	835.892	484.349
AHSG	0	0	0	0	0	0	0	0	0	0	0	0	0	3.00871
AHSP	0	0	0	5.6068	3.97652	0	11.7983	0	0	2.41353	0	0	8.87643	0
AICDA	0	0	0	0	0	0	0	0	0	0	0	0	0	0
AIDA	11814	7611.27	8959.44	10163.6	11781.1	10681.3	13483.6	13557	11912.3	9240.58	8266.1	11833	5707.75	11414.2
AIF1	0	0	0	0	0	0	0	0	0	0	0	0	0	0
AIF1L	7143.29	16364.3	9228.37	6661.11	92315.3	2955.5	6481.71	14354.9	31123.8	14369.6	19965.5	15164.1	521.598	2033.37
AIFM1	1566	3448.88	2083.56	1319.49	1660.87	1222.36	1217.18	1392.35	1275.15	1343.63	922.047	1234.41	1620.06	1339.51
AIFM2	186.352	196.817	150.71	223.496	108.39	396.923	409.488	429.226	350.138	373.652	499.256	460.594	145.975	201.054
AIFM3	1.16812	30.0135	26.3317	29.9381	4.68464	36.3337	0	0.989517	14.4297	11.2134	6.81966	0	12.8505	4.91097
AIG1	671.235	862.872	655.67	624.354	1123.63	1234.23	557.692	1691.48	2070.7	1608.33	1093.51	928.247	773.734	781.601
AIM2	3.68289	4.63973	238.68	0	0	0	0	1.24796	0	37.6132	0	0	1.59069	3.51892
AIMP1	2132.72	3552.89	3146.23	2064.34	2916.35	1787.89	1975.3	2175.44	2129.76	2492.31	954.008	1641.25	2832.58	2272.16
AIMP2	1166.62	1794.41	2009.63	1601.5	1701.26	1108.69	1110.39	1159.16	1751.76	1790.41	2377.37	1945.45	1396.1	1332.34
AIP	1557.26	1668.68	1454.12	1467.54	1841.33	2145.59	2161.71	2261.26	2293.28	1957.79	3866.75	2706.4	2151.46	1434.82
AIPL1	1.1868	4.80229	4.52094	0	0	4.83106	0	0	0	7.56333	9.25809	0	0	6.05476
AIRE	0	0	0	0	0	0	0	0	0	0	0	0	3.5946	0
AJAP1	0	0	0	4.25296	0	0	0	0	10.0821	0	0	0	0	0
AJM1	32.0682	42.4108	36.6354	17.5189	7.00693	24.0157	15.3458	28.7436	10.9166	21.1329	120.625	0	20.4602	2.06084
AJUBA	1841.66	1768.65	1191.79	2066.26	2437.59	2306.14	3123.2	2096.21	2204.29	2495.38	1960.52	2395.75	1360.4	2930.31
AK1	588.466	396.982	338.645	576.787	578.473	1306.14	1526.66	857.997	1329.7	1632.34	3214.06	1531.23	345.925	613.171
AK2	1499.32	3043	1868.46	1775.78	2707.28	1735.99	2498.64	2585.37	3736.3	2825.61	6064.53	4543.91	1958.79	1996.34
AK3	5427.28	7531.1	6173.98	4577.57	4219.98	5779.78	4284.04	2922.46	2962.19	1760.74	1177.79	1851.38	4125.99	6927.2
AK4	4044.9	8843.39	12838.7	4069.86	21646.3	5222.5	10758.8	22702.3	5257.97	14160.3	14987	16008.2	16298.4	15809.6
AK5	5.69116	12.9765	15.5187	1.07145	19.3162	4.53394	0	0	15.6009	12.765	0	34.863	0	0
AK6	482.094	442.249	442.736	365.124	535.596	274.078	326.126	400.957	273.604	665.553	225.682	304.589	541.136	365.039
AK7	62.0538	1.62975	0	4.4255	116.187	0	0	0	0	1.00094	0	4.71002	3.48158	2.00227
AK8	3.78834	18.1666	10.848	4.86564	20.2535	9.06253	0	0	12.2516	17.2526	17.5527	0	6.23983	1.60881
AK9	9.82948	8.37276	3.19576	0	2.89256	0	0	0	0	18.8294	0	15.5518	8.09609	4.17981
AKAIN1	2.23616	0	0	0	0.83393	6.25597	0	0	0	10.2095	0	0	0	2.02171
AKAP1	2168.58	4024.73	2800.17	1851.13	3714.2	1767.39	1746.39	2335.02	2657.51	1900.21	3470.01	2109.04	4404.77	2056.53
AKAP10	1496.03	1936.89	1605.96	1996.37	1454.45	1331.62	1319.67	1383.01	1518.98	1553.82	958.298	2015.93	1566.18	1814.87
AKAP11	2046.24	2167.43	1949.08	2231.76	1894.15	2323.18	2252.62	1962.1	1445.34	1876.16	517.002	1020.42	1971.87	2359.87
AKAP12	11344.5	843.127	31076.5	12855	14600.5	2655.02	1636	4018	3797.21	1601.03	3376.14	2896.41	1020.1	10374.9
AKAP13	10147.8	5892.81	8606.28	7826.6	7061.02	9259.38	8105.64	8931.02	9403.09	5997.37	7359.6	10102.6	5844.88	9366.03
AKAP14	0	1.64575	2.2474	2.0903	1.57539	1.85605	0	0	0	3.02959	33.7355	24.6064	3.50288	0.981359
AKAP17A	1726.08	1699.33	2319.18	2443.48	2355.08	1987.14	1950.96	2348.91	1780.38	1436.28	1743.04	1694.62	3086.49	2305.46
AKAP3	10.2476	8.06426	3.38253	28.3137	7.30061	34.7482	30.5434	31.7262	10.2493	11.9228	0	21.557	23.4966	15.9409
AKAP4	0	0	0	2.14735	1.61656	0	0	1.05128	0	2.96559	0	0	5.68748	3.96988
AKAP5	53.6367	12.9717	14.8099	29.2242	52.951	234.73	114.487	15.3693	36.2166	28.8801	12.9798	24.1864	55.2646	93.8237
AKAP6	439.474	170.584	84.8993	516.336	344.718	356.022	188.756	329.591	222.245	258.334	38.1472	25.3318	328.261	1056.26
AKAP7	355.081	480.884	458.908	229.33	229.898	40.2072	58.8402	388.467	399.663	506.202	85.0091	210.168	486.018	337.217
AKAP8	1624.38	2284.22	2534.86	1727.72	1858.43	1588.06	1409.99	1311.47	1379.32	1679.8	1443.31	1385.56	2050.7	1537.07
AKAP8L	2359.9	2381.88	2423.5	2238.47	2258.3	2516.5	1534.37	1891.39	2077.06	1676.34	2492.28	2083.25	2676.87	1879.69
AKAP9	3655.6	3602.6	2705.37	4449.48	3105.72	3286.02	2348.12	1674.02	1407.08	2635.91	790.299	1331.86	1520.85	3498.25
AKIP1	2129.49	1015.02	1190.5	2114.14	1289.76	2308.5	2125.3	1482.38	2023.97	3199.58	3636.1	2776.34	1474.09	1519.59
AKIRIN1	2842.19	2848.08	2440.71	3006.55	2422.62	2258.87	1844.85	2450.36	2420.22	3243.81	1966.07	2084.27	1804.67	2374.58
AKIRIN2	2289.68	3149.89	2415.67	2118.68	2055.08	1655.34	1600.99	1945.12	2136.46	2302.18	1773.6	1741.15	1964.96	1714.77
AKNA	290.3	217.702	321.453	345.454	412.735	264.698	496.284	831.822	453.505	316.318	834.668	398.298	325.085	573.048
AKNAD1	25.3148	38.1699	12.4345	16.0843	39.5041	16.6558	41.0299	6.09936	8.45607	47.8818	0	37.169	21.1689	41.2048
AKR1A1	2574.24	4787.15	3312.84	2424.14	3174.96	1917.2	2047.83	2744.29	2678.69	3123.05	4943.09	3406.33	1766.35	2104.34
AKR1B1	2922.24	3526.22	2533.27	3454.92	3565.18	4228.65	4130.7	3231.96	4501.67	4312.48	6595.16	6575.47	2774.95	2437.33
AKR1C1	8.99779	0	3.35134	4.28053	1.60494	0	0	3.14118	0.847165	0	13.6104	0	4.22852	4.94462
AKR1D1	151.044	192.05	206.923	211.483	185.737	240.979	59.0582	153.37	91.809	77.3207	7.58	110.185	172.944	216.399
AKR1E2	88.7708	156.563	169.057	172.68	70.1644	819.392	430.62	232.454	362.287	311.625	101.884	351.372	246.143	305.962
AKR7A2	1961.43	5608.2	2429.41	1723.09	2549.39	1719.53	1262.42	2163.69	1503.28	1968.18	3021.76	1825.07	2353.11	2865.45
AKT1	9215.6	7177.76	4908.56	8804.92	6922.3	8754.78	8884.29	10263.4	12344.6	11784.6	19558.2	13068.7	6532.01	6798.16
AKT1S1	1548.67	2582.96	3480.58	1906.83	2675.16	2880.87	3315.31	2641.98	3009.13	2931.94	5292.63	2675.73	1671.95	1838.66
AKT2	2690.73	3764.62	2702.67	3127.87	3292.97	3533.73	4254.46	3389.26	3868.58	2614.07	6503.8	4312.32	2812.34	2711.29
AKT3	1871.56	1998.11	1441.81	1854.04	1174.59	1680.53	1401.25	2081.02	1830.94	1601.89	1131.25	1192.61	1039.52	1629.54
AKTIP	1092.31	705.537	733.408	1071.98	835.4	682.543	916.378	1101.35	986.383	1536.58	584.006	773.231	435.656	585.558
ALAD	1530.3	1357.45	1464.58	1921.3	1167.46	1829.55	2169.76	2020.15	2567.01	932.395	3892.22	2545.03	1147.47	2126.39
ALAS1	1132.46	3725.34	4519.43	2485.58	1834.33	2295.41	1853.25	1638.48	2468.77	1618.89	3764.27	3232.11	1904.05	1823.68
ALAS2	0	0	0	0	0	0	0	0	0	0	0	0	0	0
ALB	68.9911	16.0799	6.7128	21.5938	57.4234	478.913	567.368	196.826	82.3031	56.3571	472.006	214.875	65.8668	229.717
ALCAM	3083.96	4248.85	3707.84	1791.47	1797.16	2652.56	3604.9	4795.92	3480.74	1496.72	493.38	1257.54	1538.64	3071.2
ALDH16A1	1534.61	1690.74	1492.57	1645.74	1484.87	1923.37	1697	1466.81	2107.4	1259.48	3327.66	1671.53	1786.96	1683.36
ALDH18A1	3601.62	9881.47	7542.15	3213.29	4257	3620.74	3371.06	3071.83	5598.89	8908.7	6131.2	5060.47	4902.38	3036.68
ALDH1A1	3235.86	2830.26	854.44	7286.23	5219.03	535.135	1891.03	1678.71	922.708	318.135	1606.34	221.622	518.762	572.466
ALDH1A2	7971.1	494.81	4.49892	6340.15	4403.23	906.998	344.311	964.098	12144	449.277	262.9	3170.52	2611.29	23023.2
ALDH1A3	1198.26	51.3282	62.0873	90.5036	56.331	101.586	44.9491	1371.92	77.7143	463.069	288.55	457.343	13.7943	46.2023
ALDH1B1	0	0	0	0	0	0	0	0	0	0	0	0	0	0
ALDH1L1	1551.85	317.586	16.98	1184.91	67.6067	361.991	63.3527	0	165.265	492.017	2013.96	406.188	10.9925	869.207
ALDH1L2	1516.67	3006.73	1771.1	2057	978.652	1738.31	2028.33	3334.77	3478.9	10174	3576.65	3479.33	1786.19	931.639
ALDH2	902.22	1690.12	651.038	978.974	108.027	531.119	223.137	200.146	1271.48	749.719	1455.32	1116.82	314.823	212.421
ALDH3A1	461.376	2064.89	55059.3	166.721	41.8918	0	4.2706	6.12783	149.388	116.095	52.0112	30.5084	135.668	111.772
ALDH3A2	6421.03	6186.88	8568.13	6812.35	6336.54	5311.75	6426.94	6602.33	6605.81	5786.11	6641.36	7384.17	9151.61	7342.92
ALDH3B1	4311.25	7558.31	453.103	3129.04	3218.59	5821.46	1943.15	1738.09	4866.98	1644.12	3753.62	1460.94	4519.64	2673.53
ALDH4A1	1054.32	1508.23	1017.27	716.563	924.136	634.902	726.816	405.773	856.233	484.708	1241.22	562.154	308.933	342.097
ALDH5A1	276.771	254.354	273.271	282.857	492.933	652.898	671.378	421.283	268.588	259.485	238.992	316.661	534.821	427.304
ALDH6A1	1700.78	2404.37	1158.13	1554.61	1463.35	1678.44	1956.09	1445.95	1393.08	908.386	1253.23	1959.42	1715.32	2106.21
ALDH7A1	2547.88	3528.92	2051.8	2455.29	3252.23	2834.34	4253.52	3164.81	2723.79	2657.14	3031.62	3361.71	3218.58	2292.65
ALDH8A1	0	0	0	13.9747	4.05128	0	0	0	0	0	0	0	6.4327	0
ALDH9A1	1598.15	365.724	445.518	1303.11	562.429	3144.14	2733.87	2183.81	1921.84	1109	1971.8	1738.6	2002.78	2449.59
ALDOA	24796	43629.8	58461.7	25445.9	71085.4	22182	63808.2	71184	41767.6	81407.3	145054	109110	51331.9	44883.7
ALDOB	8.05699	19.4743	14.7825	0	0	0	3.38504	0	0	1.97724	0	0	0	0
ALDOC	492.758	218.533	833.268	636.303	4467.99	143.437	1250.39	4482.97	2214.67	6520.03	14124.2	8917.59	2080.68	1820.5
ALG1	1491.28	1164.22	1590.14	1738.89	1502.84	1614.16	1816.56	2083.76	1807.42	1556.78	3414.08	2750.19	1314.85	1583.14
ALG11	838.032	654.293	650.562	812.807	818.047	1077.41	1016.14	993.852	880.31	882.891	569.522	650.577	863.867	952.099
ALG12	1391.59	1859.15	2528.71	1646.77	1905.05	2227.57	2184.84	3137.46	2498.01	1988.13	5174.98	2927.65	1502.48	2078.66
ALG13	364.682	518.806	458.621	352.222	251.381	299.951	315.771	319.347	140.822	236.136	70.3837	59.7626	422.494	334.376
ALG14	2028.37	1957.2	1458.81	2050	2521.55	2292.88	1797.6	2248.68	2293.12	1744.29	1461.33	1998.95	1718.66	1705.4
ALG2	734.34	582.23	826.797	781.281	531.436	684.719	503.676	600.162	734.029	773.442	826.845	626.977	560.437	800.023
ALG3	296.919	781.523	854.596	641.807	622.451	434.772	536.579	481.963	589.955	364.323	801.273	627.751	239.925	523.444
ALG5	1771.75	1620.79	1931.91	1897.81	1527.65	1451.37	2025.61	2246.6	2193.7	2405.91	1474.76	1823.58	2389.22	1784.98
ALG6	575.537	381.327	431.435	640.353	430.308	820.772	708.028	578.829	562.516	538.33	468.335	534.37	640.511	725.266
ALG8	441.654	442.926	525.769	479.985	436.791	600.848	615.731	466.318	399.673	391.15	411.469	699.847	395.806	520.112
ALG9	705.299	481.294	424.182	615.236	518.841	654.149	959.656	893.409	607.378	821.181	711.17	991.184	844.192	720.693
ALKAL1	0	0	0	0	0	0	0	0	0	20.6154	0	0	0	0
ALKAL2	15.2406	6.53378	6.79905	2.11328	2.40865	4.67168	5.13411	2.05272	20.6406	3.89398	0	0	13.173	22.1988
ALKBH1	489.746	634.119	749.856	613.993	699.737	522.829	478.578	562.633	596.697	802.315	617	619.023	814.428	583.321
ALKBH2	245.517	256.781	253.819	262.06	227.758	431.991	221.25	212.889	298.862	223.763	349.326	313.496	269.024	240.813
ALKBH3	1061.72	657.146	811.246	920.592	1072.01	1278.5	1092.21	1147.51	1158.98	687.819	1132.21	1100.77	1160.69	942.078
ALKBH4	493.39	578.256	716.584	733.386	674.07	637.754	810.834	616.482	912.15	818.662	1466.57	984.666	604.813	568.161
ALKBH5	5641.94	3837.34	5121.91	5094.84	7323.84	5811.46	7107.26	8315.4	6484.53	8236.19	13295.9	8771.98	5996.5	6996.24
ALKBH6	282.387	389.257	308.359	325.94	176.068	320.47	284.642	200.267	446.616	359.706	428.624	244.259	227.975	311.134
ALKBH7	431.137	348.838	409.66	698.717	645.65	893.318	928.07	785.135	799.122	715.433	1926.58	978.006	396.67	549.85
ALKBH8	607.344	603.22	443.131	438.522	539.948	442.267	428.943	450.373	598.279	387.518	378.004	485.406	575.122	474.058
ALLC	0	0	0	0	0	0	0	0	0	0	0	0	0	0
ALMS1	606.318	553.391	456.605	624.03	1004.32	1049.87	928.797	761.245	377.237	519.785	222.748	626.524	928.945	924.33
ALOX12B	0	1.6327	0	0	0	0	0	0	0	0	0	0	0	0
ALOX15	0	0	0	0	0	0	0	0	0	0	0	0	0	0
ALOX15B	62.1539	173.484	202.45	104.992	133.494	224.35	81.2278	21.6563	13.0942	68.8702	273.539	146.847	93.3358	83.6677
ALOX5	0	9.37882	12.1581	10.2802	0.78628	0	0	0	0	1.89601	0	0	12.1765	12.7665
ALOX5AP	0	0	0	0	2.42521	0	0	0	0	0	0	0	0	0
ALOXE3	668.789	75.1329	50.7371	1340.35	171.297	62.3489	62.733	186.551	576.28	54.7534	266.199	759.139	79.7866	229.106
ALPK1	0	13.3037	0	0	0	0	0	0	0	1.88422	0	0	0.735489	0
ALPK2	0	0	1.12173	0	0	0	0	0	0	4.9404	0	0	0	0.991941
ALPK3	38.9696	19.5146	36.1492	82.7719	8.85585	44.901	0	27.439	49.8159	101.487	37.4261	21.0302	28.8924	45.1754
ALPL	7294.32	1691.37	658.102	3599.41	78.2216	484.695	15.3676	249.443	4028.1	85.1863	103.805	77.3277	2218.2	2194.13
ALS2	3417.81	3132.59	3081.04	3602.68	2104.52	1993.31	1531.95	1773.31	1713.82	1998.02	740.672	1305.82	2370.24	2579.76
ALS2CL	90.5488	355.135	125.202	192.078	429.546	70.1425	6.46511	124.924	598.843	148.547	101.598	669.588	467.49	151.669
ALS2CR12	179.635	187.191	139.392	291.818	241.051	241.533	282.692	165.759	182.709	111.222	163.456	108.064	240.02	223.141
ALX1	0	0	0	0	11.3185	0	0	6.27612	0	68.7875	0	0	5.00499	9.99798
ALX3	70.7408	34.0982	48.8535	41.6784	19.0586	47.0824	48.6793	19.7498	45.7985	38.672	21.5638	33.6144	129.408	24.3786
ALX4	0	0	0	0	4.8931	0	0	10.2028	2.45545	0	0	0	0	9.27671
ALYREF	2113.57	1689.15	1284.43	1495.13	2069.97	1305.96	1769.17	1622.25	1949.79	1903.91	2861.36	3278.64	2670.23	1902.43
AMACR	1318	2183.67	1848.57	1320.46	1688.57	1496.65	1686.46	1678.06	1553.05	1895.95	1634.13	1615.07	1698.8	1096.3
AMBN	0	0	0	0	0	0	0	0	0	0	0	0	0	0
AMBP	0	0	0	0	0	0	0	0	0	0	0	0	0	0
AMBRA1	2052.4	2116.86	1123.26	1732.34	1832.48	2762.16	2219.36	1556.06	1693.72	1028.11	1984.82	2022.41	1293.49	1543.7
AMD1	4791.85	10452.7	10604	4823.83	4299.99	1735.36	3024.95	3120.03	3631.39	4726.82	1809.17	2167.63	4196.09	3343.3
AMDHD1	0	1.64339	85.446	12.6459	0.804998	0	0	0	5.69175	12.6593	0	0	65.5237	8.05222
AMDHD2	1470.42	1552.6	581.344	1359.29	1713.43	2229.86	1978.94	1876.16	1925.99	795.717	3281.51	1890.43	1410.74	1922.94
AMELX	0	0	0	0	0	0	0	0	0	0	0	0	0	0
AMER1	677.669	1152.35	1121.89	697.734	975.049	438.574	678.697	688.134	818.785	522.676	1079.48	1337.84	1545.57	790.001
AMER2	0	4.90096	0	8.78451	0	0	0	0	0	3.96087	0	0	27.0999	0
AMER3	0	0	0	0	0	0	0	0	0	0	0	0	0	0
AMFR	10985.4	7530.61	14692	10941.1	9216.3	11225.4	12639.7	14588.9	10933.1	9756.32	14259	11757.9	11496.7	11989.6
AMH	0	1.48324	0	0	0	0	0	0	0	0	0	0	1.58272	0
AMHR2	2.40232	10.6159	2.15371	0	0	9.76723	7.93628	0	0	0	0	0	0	0
AMIGO1	422.216	605.886	506.516	333.196	422.079	584.416	339.988	563.494	495.784	702.522	457.691	440.242	478.085	468.692
AMIGO2	275.281	270.306	16.4262	21.9048	946.201	306.9	66.6676	325.243	71.49	44.6251	3.78025	24.3654	1441.47	305.637
AMIGO3	754.153	795.857	1191.95	902.059	751.662	1087.45	935.63	1424.5	1290.19	2176.66	1549.68	1201.94	638.336	1115.49
AMMECR1	472.043	1062.03	1138.69	410.602	618.959	353.142	339.111	246.339	302.457	641.739	346.999	264.587	669.846	441.342
AMMECR1L	2304.87	2656.2	3360.03	2237.19	2737.68	1901	2486.99	2211.87	2140.16	2216.64	2675.12	2881.2	3038.83	2523.34
AMN	2.74829	6.74205	29.9509	39.4009	27.8805	8.94229	70.3592	36.8129	49.6448	13.0626	79.6439	5.60031	8.8249	8.03351
AMN1	110.262	98.5401	50.6472	101.937	137.977	150.197	130.356	77.0596	75.9208	85.7662	62.1701	81.2344	105.584	132.783
AMOT	509.91	541.986	87.8121	141.514	603.143	4034.18	1283.86	9.81018	637.353	186.599	24.4197	34.687	1534.09	657.121
AMOTL1	1567.31	1863.69	1491.65	1295.66	1148.57	1647	1309.89	880.33	1181.91	3058.87	1996.37	2729.49	2262.13	1395.08
AMOTL2	8201.6	4798.87	3483.42	9138.86	9530.43	8354.14	6520.82	8246.36	11189	8350.91	9147.58	9347.17	4974.21	7216.65
AMPD1	0	0	0	0	0	0	0	0	0	0	0	0	0	0
AMPD2	6410.38	8834.78	8634.33	8356.98	10483.5	6348.77	8911.56	9843.55	10133.8	6909.74	13725.4	9279.95	7974.17	7650.12
AMPD3	990.389	1155.72	737.136	324.673	1485.16	1767.98	57.8036	82.5382	506.129	114.097	38.0419	22.3428	65.4676	89.0022
AMPH	0	1.61367	5.62793	11.8268	0.809653	0	4.2517	0	0	4.94319	0	0	0	0
AMT	50.3272	30.9932	32.2721	99.0398	65.3826	133.333	46.7461	69.93	77.0713	70.768	70.3909	101.084	123.27	53.1252
AMTN	0	0	3.35008	0	0	0	0	0	0	0	0	0	0	0
AMZ1	16.7923	0	2.23056	10.2974	4.76842	49.5629	55.4425	0	15.2114	17.1245	18.3116	14.5039	22.6474	21.1252
AMZ2	249.818	230.595	208.712	447.273	247.522	736.172	728.806	244.685	404.754	158.507	814.6	722.16	288.583	106.837
ANAPC1	2674.02	5167.9	3848.83	2836.92	2791.05	2819.3	3257.63	2772.34	2739.83	2695.22	2370.03	2805.05	4317.02	3137.28
ANAPC10	243.397	297.552	230.084	233.436	152.946	202.062	135.966	178.111	208.433	291.321	150.931	129.992	229.906	278.872
ANAPC11	1622.75	1099.52	1359.48	1687.84	2474.78	2066.43	1696.82	2708.28	2541.56	2445.88	5163.86	2951.01	1951.29	1563.1
ANAPC13	1376.59	1654.1	1341.93	975.004	1431.85	1510.21	1238.08	1907.92	1599.23	1261.92	974.846	1492.47	1941.4	1425.54
ANAPC15	393.989	387.843	275.457	265.362	329.473	577.041	571.732	385.425	368.371	350.827	665.311	475.383	263.524	348.335
ANAPC16	1858.94	2384.84	1664.65	1710.99	2112.61	1714.34	2147.19	2076.85	1654.22	1478.9	1993.04	2091.5	1620.6	1605.97
ANAPC2	979.398	985.088	1253.62	1031.01	1204.4	1353.82	893.04	1335.53	1503.56	889.915	2107.92	1372.22	946.354	929.816
ANAPC4	2351.5	3783.6	2750.85	2102.93	1737.13	1514.3	1326.64	1253.05	1050.14	1452.5	499	797.417	2134.38	1753.99
ANAPC5	1343.82	3593.27	2090.85	1277.41	1039.17	834.662	738.995	944.964	799.958	1439.85	1365.04	1041.17	993.33	889.842
ANAPC7	2235.97	2077.34	1849.01	1974.54	2157.39	2074.36	1838.38	2260.34	2373.58	2152.81	1991.84	2224.25	2737.26	2024.48
ANG	65.4149	22.9159	12.7033	164.04	63.7594	125.927	144.056	102.016	211.865	28.083	298.485	82.053	105.746	173.523
ANGEL1	540.367	532.748	448.306	652.387	866.25	1164.22	1022.55	772.322	575.622	502.145	1601.89	1110.99	844.096	569.25
ANGEL2	1377.97	1305.41	1098.97	1191.14	1320.63	2105.64	1587.15	1269.78	786.809	1146.22	629.396	757.792	1706.85	1651.85
ANGPT1	227.614	822.282	47.0408	261.964	653.667	349.252	18.3955	351.275	2128.27	147.023	2.5818	39.7274	500.926	552.861
ANGPT2	0	0	7.53749	1.09697	0	6.19987	0	3.22134	42.1313	0	0	0	0	0.983188
ANGPT4	144.576	30.9129	25.772	19.4615	48.8205	173.894	91.9128	186.564	374.545	39.4712	693.522	500.075	32.6593	102.392
ANGPTL1	420.392	0	0	2300.27	74.4659	843.207	344.663	1051.62	898.917	520.711	171.708	453.574	152.307	613.228
ANGPTL2	1005.37	981.23	543.044	749.384	538.394	7079.67	3217.79	2284.95	2717.02	1524.72	2578.88	1322.44	1941.93	1452.54
ANGPTL3	0	0	0	0	0	11.3036	0	2.24873	0	0	0	0	0	1.9881
ANGPTL4	417.159	630.21	434.081	807.254	520.471	168.754	256.587	346.908	776.788	2601.18	4371.82	1374.95	4097.13	3540.16
ANGPTL5	0	4.82395	0	11.2039	11.2792	451.874	481.463	282.447	129.976	12.8146	69.1792	57.7207	134.502	180.894
ANGPTL6	96.7742	122.951	80.9188	24.6521	91.5362	69.5012	44.3552	118.792	61.0282	27.5832	109.601	24.8934	96.8489	143.666
ANGPTL7	857.905	29.0024	11.2747	172.671	162.14	872.986	0	33.3883	775.366	15.7715	14.5738	35.5729	0	0
ANGPTL8	7.35892	1.62913	3.3822	17.3211	2.38899	0	0	0	0	0	0	0	0	0
ANHX	0	0	0	0	0	0	0	0	0	0	0	0	0	0
ANK1	2.75599	27.3715	5.80241	7.99791	0	30.6762	0	6.90281	0	6.20287	0	22.8053	9.47125	4.27006
ANK2	511.104	888.237	216.35	356.107	86.7071	2404.46	2853.19	1565.95	418.447	624.43	515.724	3296.43	401.009	823.895
ANK3	3119.56	1786.9	4678.76	1116.51	1917.26	3466.07	3600.34	3698.28	1654.66	392.445	486.026	610.581	872.565	1913
ANKAR	820.418	663.077	914.689	705.02	687.325	1039.82	617.973	508.305	542.029	507.647	390.679	370.991	896.735	891.428
ANKDD1A	9.2442	4.86576	0	5.37449	0	0	0	0	0	1.96928	0	10.4095	0	0
ANKDD1B	1.16526	14.7551	21.295	2.12805	0	8.42502	0	1.02734	0	9.75211	0	0	5.06557	0
ANKEF1	31.8216	50.3062	15.1194	170.418	69.4754	130.684	11.6571	37.4088	92.5874	103.736	45.7996	11.0207	454.053	72.6293
ANKFN1	0	9.66663	15.2765	33.8585	50.9081	8.9296	4.20413	55.6283	1.74116	0	70.6367	39.0094	4.14149	0
ANKFY1	5091.92	4410.29	5469.75	6151.03	4618.74	4982.97	5196.94	5488.78	6427.96	5442.7	5131.11	5636.9	5399.26	6043.72
ANKH	3471.72	7581.05	5806.99	1676.61	2497.92	2171.61	1728.34	1166	470.612	5267.21	903.857	342.905	3535.63	1199.01
ANKHD1	4725.36	4829.33	3888.36	4297.94	6278.73	4877.93	3930.39	4773.41	3865.5	3140.25	2845.35	3766.5	4712.18	4682.73
ANKIB1	2953.8	3048.5	3292.27	3062.74	2090.74	2569.04	2124.61	2664.51	2307.08	2841.59	1246.07	1669.98	1771.96	2462.43
ANKK1	0	1.63914	0	0	0	0	0	0	0	2.93348	0	0	0	0
ANKLE2	3134.23	2419.08	2680.92	3298.71	3099.74	2885.02	3007.45	3074.24	2886.47	3136.17	2501.8	2497.3	3530.76	3456.39
ANKMY1	11.544	1.56971	6.57365	6.80501	0	7.53294	5.88202	14.0742	3.93995	7.1976	19.1687	11.2683	4.78294	0
ANKMY2	1215.27	1035.75	1030.49	1371.79	1122.17	1859.55	1585.78	1390.21	1068.51	1798.44	805.046	1212.86	1052.89	1388.02
ANKRA2	680.415	378.021	465.35	858.582	636.178	858.15	698.017	1194.59	702.442	768.984	638.532	642.055	597.527	668.81
ANKRD1	586.042	195.123	261.061	2193.5	102.737	379.255	358.777	47.852	652.734	5038.93	169.58	1348.99	27.9871	294.07
ANKRD10	2671.69	990.494	2053.01	2792.13	2878.11	3325.66	3090.24	2291.51	2492.84	2054.12	1853.61	1447.72	2893.28	3541.48
ANKRD11	5256.5	3986.32	6245.09	5598.3	4724	7261.08	5789.41	4987.24	5100.04	5334.2	4144.44	3667.78	5990.3	7123.03
ANKRD12	2463.28	1913.3	1215.61	2086.34	1927.07	1751.12	1438.35	1347.82	918.96	1468.13	699.456	856.02	1486.89	2364.41
ANKRD13A	3303.64	2559.96	4006.29	3347.07	3229.33	4004.94	3952.93	3536.96	4085.14	2973.48	3081.75	3351.39	3944.62	4158.8
ANKRD13B	661.718	2138.85	1604.59	689.907	1621.75	869.644	809.947	1008.27	679.889	959.271	2082.17	998.209	1506.91	657.677
ANKRD13C	4003.39	2656.46	3140.91	2993.68	2802.65	2738.22	3247.61	2806.87	2559.45	2357.63	1045.63	1605.23	2504.92	3053.01
ANKRD13D	171.187	177.134	199.104	295.37	162.891	314.007	207.965	273.233	235.693	248.894	549.121	457.829	275.482	204.814
ANKRD16	432.223	351.659	471.974	378.331	331.304	492.716	416.258	553.752	508.24	438.472	663.435	383.04	682.147	263.629
ANKRD17	7250.41	10668	8814.8	7899.38	5555.86	5782.89	5243.93	4282.76	4801.07	5957.47	3366.14	3703.34	6402.23	7444.65
ANKRD2	77.347	266.787	299.223	60.5869	312.416	152.208	71.0532	635.002	167.085	104.067	201.247	26.4735	15.2675	36.7859
ANKRD22	0	0	0	0	0	0	0	0	0	0	0	0	0	0
ANKRD23	32.2627	29.9742	27.3009	67.6648	31.0484	65.644	47.6562	42.3521	52.1838	37.6014	99.8769	44.1435	67.42	42.4165
ANKRD24	787.381	495.305	566.148	467.241	132.268	89.5762	109.476	810.285	75.6257	44.5473	183.627	223.838	1741	2840.3
ANKRD27	2185.48	1385.87	1859.36	1928.23	1950.18	1731.91	1896.44	1965.35	2252.44	1370.28	1848.26	2071.88	1914.46	2353.43
ANKRD28	8237.6	6429.48	3512.52	7214.38	7275.2	5005.95	6224.27	4148.09	4195.25	3941.86	1513.22	2867.49	9956.4	11373.8
ANKRD29	89.3802	74.6576	50.3435	64.2899	26.634	113.427	167.898	23.6662	35.8762	28.6412	64.0004	22.8405	170.02	59.2069
ANKRD31	0	0	0	0	2.42521	0	0	0	0	0	0	0	0	0
ANKRD33	18.036	1.66841	0	3.85186	0	21.5058	12.919	3.34902	11.6613	0.974294	0	54.3446	24.1541	40.977
ANKRD33B	78.3016	1.62892	1.1075	39.1544	40.9544	54.4845	9.45066	120.502	0	21.3446	28.5858	14.3622	138.228	120.031
ANKRD34A	71.9356	126.722	76.066	68.1919	19.0973	60.5352	42.933	86.4849	35.2688	88.5769	145.137	49.8911	57.6202	54.1506
ANKRD34B	11.4006	3.26635	1.11327	11.0082	4.91945	8.23519	0	0	0	2.99445	0	0	10.5689	0
ANKRD34C	0	0	0	0	0	0	0	0	0	5.89013	0	0	0	0
ANKRD35	22.0388	53.2606	7.84659	64.7341	0	55.5288	3.42383	45.5022	61.7225	17.5561	23.9141	38.7088	29.7181	41.0668
ANKRD37	18.2969	12.8223	41.724	11.7358	633.392	5.48108	107.285	348.706	68.0772	148.987	431.83	267.293	114.144	48.2929
ANKRD39	719.015	466.739	833.176	925.32	1041.44	984.662	908.764	1408.53	1402.82	802.923	1752.92	1239.91	822.775	843.397
ANKRD40	3104.42	2282.58	2143.48	2904.84	2699.15	2610.53	1924.51	2578.41	2390.06	2369.62	2255.2	2353.44	2702.2	2406.32
ANKRD42	394.17	376.422	348.647	259.795	359.552	295.654	287.93	322.261	164.98	297.86	201.813	242.072	404.862	318.275
ANKRD44	658.892	839.654	598.125	488.67	675.302	497.41	488.116	467.709	410.169	440.564	360.149	517.403	1259.84	519.486
ANKRD45	162.334	167.682	77.6079	169.245	510.012	376.137	377.534	133.788	132.456	368.596	69.564	250.49	132.576	46.2713
ANKRD46	892.181	1091.94	746.054	903.656	1270.69	1779.37	1677.34	2075.75	1149.24	1231.08	1297.88	2048.27	1218.77	1278.99
ANKRD49	240.096	381.192	298.399	330.74	282.855	229.194	160.109	271.975	182.344	206.812	131.057	133.609	334.165	288.22
ANKRD50	660.205	285.804	256.334	483.98	798.122	961.027	2595.62	1190.84	487.624	544.07	570.114	687.173	1132.46	1531.93
ANKRD52	1517.36	2957.16	3646.25	1682.11	1160.13	1147.16	1037.94	1292.96	1287.99	2172.92	1388.85	1036.56	1331.91	1369.09
ANKRD53	13.1111	11.4362	13.5918	3.12353	13.5621	34.2185	30.9276	11.0971	13.7409	13.5446	16.2473	33.8874	32.9342	14.1045
ANKRD54	1583.17	2055.29	2076.17	1849.15	2189.5	2065.31	1913.66	1963.97	2335.1	3810.38	2966.6	2919.56	2397.15	1769.13
ANKRD55	56.6489	35.4881	12.2589	9.74088	76.1476	95.8523	67.8017	15.8774	0.857297	10.8952	82.6338	95.2764	69.6081	58.6557
ANKRD6	9.58049	9.31137	7.26114	4.07392	3.78087	5.14004	4.77473	6.94364	0	7.42492	1.15784	0	6.60041	0
ANKRD60	0	0	0	0	0	0	0	0	0	0	0	0	0	0
ANKRD61	114.257	22.7234	34.5614	14.1566	25.9216	32.554	3.37719	0	19.7337	5.967	12.4455	41.3249	20.389	18.9301
ANKRD63	129.915	73.9892	772.783	481.075	760.429	19.4065	45.1222	1598.13	199.511	102.182	1263.28	1213.12	45.1454	648.141
ANKRD65	3.44906	10.3108	4.27086	3.14908	1.66196	0	0	0	0	15.613	0	0	22.9892	0
ANKRD66	16.9155	3.24504	14.3773	0	2.44728	31.6435	15.2968	5.39312	2.632	2.0001	0	0	2.7903	12.9957
ANKRD7	0	0	0	0	0	0	0	0	0	0	0	0	0	0
ANKRD9	191.999	161.517	264.417	342.343	154.752	93.4259	66.5707	118.433	208.472	333.631	334.16	256.842	163.711	153.632
ANKS1A	4047.46	2519.8	4188.78	3243.58	5316.01	4808.43	4795.79	3437.89	4118.1	6187.34	4690.15	3837.37	3475.75	4353.44
ANKS1B	328.136	49.9797	138.942	84.0483	6.37051	118.322	19.7194	133.298	309.932	720.689	675.817	544.148	125.832	24.0359
ANKS3	1040.5	1223.51	1152.89	1183.58	1110.36	1191.02	1258.79	1224.45	1159.66	1454.52	1629.84	957.365	1587.72	1278.25
ANKS4B	2.23424	0	0	2.22014	0	0	0	0	0	0	0	0	0	0
ANKS6	1036.72	754.578	1115.16	1426.62	725.431	1969.6	1285.68	992.882	1171.26	1236.76	1343.87	876.115	983.932	794.15
ANKUB1	63.973	20.9721	23.7952	67.124	53.0705	53.5594	39.9946	37.4924	30.6499	41.8741	58.3915	123.817	67.1843	28.3316
ANKZF1	887.465	1483.38	1564.35	1243.09	1527.85	1357.73	1144.94	818.138	975.092	873.388	1663.56	1159	2192.34	1090.09
ANLN	1289.41	262.756	563.092	1054.08	1628.33	226.846	1445.73	248.877	1387.38	1688.86	250.63	1199.06	1000.68	1253.75
ANO1	5.86116	303.185	587.829	187.095	54.5757	30.3055	12.8755	33.852	36.3024	1756.78	45.0541	175.398	130.269	60.3956
ANO10	2930.4	1484.81	1019.95	2864.19	2353.91	2527.44	3131.84	3713.19	3313.2	2132.14	3167.11	3748.78	2010.34	2363.67
ANO2	0	12.9036	10.165	0	0	0.931651	0	0	0	2.95281	0	0	0	0
ANO3	15.9703	94.3767	39.7567	257.085	63.0296	87.8579	12.1198	18.1709	104.833	93.0669	109.778	643.019	86.89	55.372
ANO4	1.37814	27.7777	8.87278	0	1.43317	5.49817	0	0	0	150.476	0	0	0	8.48621
ANO5	312.777	0	0	0	0	172.711	238.881	0	0	0	0	118.288	1.40913	0
ANO6	15594.6	4210.38	7662.36	13293.6	12634.3	18927.3	24045.9	13291.3	14701	17125.2	5703.7	11733.1	13466.9	20321.4
ANO7	66.0835	111.834	129.713	142.256	119.311	42.1101	259.364	96.1049	65.9405	79.7917	165.643	117.904	262.059	116.971
ANO8	1156.05	1808.15	2391.11	1056.59	1374.7	1460.46	1001.61	1328.13	1050.53	1246.9	1685.47	1019.79	2143.36	1231.95
ANO9	7.06298	16.237	10.2729	4.24121	0	0	0	4.00803	0	7.8302	0	0	8.90561	7.89443
ANOS1	6.69068	333.396	3773.92	384.076	31.5622	0	0	157.215	16.5919	1333.45	173.926	109.307	496.298	419.996
ANP32A	2249.64	2633.31	2151.75	2404.72	3492.85	2356.8	5019.01	3221.95	2112.53	3711.22	3968.86	4186.01	2378.58	2595.04
ANP32B	4495.37	6687.83	5425.51	3494.13	7008.09	6739.54	7051.97	4842.11	4506.94	3209.37	6333.08	7837.24	5109.15	4322.21
ANP32E	3432.53	2032.46	2446.67	2478.56	2703.47	3248.81	4056	2942.78	1439.07	3117.83	1274.44	2202.91	2436.72	3085.05
ANPEP	0	0	0	1.042	0	0	0	0	0	0	0	0	67.2537	0
ANTXR1	12972.7	6301.26	3939.71	11581	4829.43	37015.4	17698.7	11427.9	11297	8030.89	9288.09	17764.9	12357.7	22963.7
ANTXR2	2650.04	1308.49	780.696	1822.52	895.472	6526.39	6201.4	2204	1347.46	2169.45	1403.91	2689.86	1750.77	2177.28
ANXA1	54677.2	20398	15373.9	37355.7	37172.9	36824.4	69520.5	23041.9	34663.8	33955.8	14735.1	25578.8	23116.5	56973.8
ANXA10	0	0	5.58347	0	0	0	0	0	0	0	0	0	0	0
ANXA11	4910.64	3852.12	4079.17	4602.72	6702.28	3086.14	4293.38	6090.75	8474.35	2088.3	6372	4294.83	2785.83	3312.8
ANXA13	11.7295	6.80984	0	6.52291	2.09175	108.184	36.395	13.2661	13.2473	15.3543	6.38686	0	8.48811	21.4449
ANXA2	115566	86608.1	81466.2	90577.8	126823	101346	153430	89822.5	115836	103691	166397	200453	111671	97567.9
ANXA2R	37.2745	4.82797	4.51196	155.319	30.6393	61.5208	69.395	278.91	152.561	49.5925	236.671	77.6919	20.3972	83.4224
ANXA3	712.252	433.6	2161.49	867.356	167.067	460.36	449.698	487.564	494.391	538.391	557.122	333.155	333.791	445.333
ANXA4	28270.9	26628.7	14543.1	21730.4	26204.1	24039.5	26718.9	21490.7	23265.7	17330.3	23208.4	32159.3	28543.6	22480.8
ANXA5	62584.4	36718.5	56612.2	37726.5	52882.1	54698.7	88020.1	64708.9	53599.8	39964	64626.5	77949.9	62840.3	78508
ANXA6	6888.36	5779.81	3296.11	4739.37	8226.59	10654.5	10782.9	10977.8	10407.5	4842.44	15149.3	11870	8069.4	6012.67
ANXA7	16133.5	13590.2	10788.1	14338.1	18698.9	19345.8	18847.2	19216.3	19384.1	11801.4	21845	17751.7	13242.4	15975.4
ANXA9	11.5073	73.8824	160.616	49.2732	22.9695	11.5046	8.78528	10.6766	12.0001	27.3481	0	6.91087	31.0432	17.0758
AOAH	0	0	1.1705	3.35773	0	6.64633	0	0	0	12.4403	0	0	1.47869	9.32449
AOC1	0	1.61814	1.13199	0	0	0	3.44497	1.02302	0	0	0	0	0	11.097
AOC2	55.3688	24.2575	37.1414	19.0453	16.4162	24.8143	1.68058	9.25642	18.3224	30.0736	9.48714	0	37.2982	9.7435
AOC3	24.0427	3.06914	0	11.4858	5.81618	0	0	0	0	6.16676	57.8962	45.0431	0	0
AOX1	1761.58	166.516	19.882	1017.82	46.9602	1900.6	4173.03	3223.77	781.48	32.2169	253.917	125.725	292.386	306.653
AOX4	0	0	2.24724	2.13635	13.6871	0	0	0	0	0	4.8377	0	9.22837	4.96244
AP1AR	654.368	642.367	537.797	547.733	447.823	655.388	509.841	444.788	151.922	666.97	208.585	341.175	548.245	585.68
AP1B1	4163.7	7640.8	6614.27	4292.88	7159.35	2548.9	3214.34	4993.69	6061.93	5312.93	6278.81	5472.63	4246.22	3657.77
AP1G1	4528.42	5572.25	4270.37	4441.46	4414.51	4697.01	5391.73	4789.86	3986.83	4622.1	3464.6	4089.22	4354.69	5397.83
AP1G2	536.65	1197.03	1150.3	858.217	484.254	235.601	328.958	407.597	486.284	380.086	627.752	425.161	514.41	450.467
AP1M1	4382.36	3560.75	3904.38	4672.03	4830.39	4330.17	5187.7	5047.27	6065.89	4200.56	7834.99	5503.15	4498.15	4510.48
AP1M2	2.32928	0	0	0	0	0	2.55747	0	0	0	0	0	0	0
AP1S1	2777.41	2365.24	2310.15	3011.42	2061.73	2588.57	2751.03	2111.44	2896.57	3258.14	4403.74	2967.35	2007.01	2532.37
AP1S2	4207.84	2720.53	1605.47	4406.61	4111.14	3834.49	2646.61	1915.7	3382.79	4587.84	1751.84	3063.39	1960.92	3073.95
AP1S3	131.116	64.4293	108.256	195.682	78.3648	72.228	133.698	39.9006	97.887	205.811	43.3613	53.3556	121.216	210.292
AP2A1	5257.61	6504.76	5378.54	5619.76	5333.55	6098.99	6400.93	6377.11	6884.08	4959.86	12066.9	6182.2	3303.92	5348.09
AP2A2	8717.53	6419.57	8887.72	8039.99	9497.64	12313.2	14060.6	10937.4	11008.7	7827.94	15790.8	14580.3	7633.28	8202.77
AP2B1	7229.51	8864.65	5654.15	7681.84	7648.35	7817.2	7699.4	7469.14	8155.19	7927.47	10914.2	10984	7800.5	7016.15
AP2M1	11370.9	17670	12540.6	15770.8	20502	14425.1	25976	16881.8	24881.1	11698.9	47753.2	31260.8	8281.58	13502.1
AP2S1	2825.03	3202.12	3629.54	3421.24	5097.91	4516.74	4380.49	5191.56	5399.06	4786.42	9889.48	5646.41	2990.94	2804.77
AP3B1	3708.04	3718.27	3330.03	4554.17	5362.03	4115.71	4594.52	3978.15	3996.24	4620.21	3974	4399.86	4506.55	4591.65
AP3B2	33.307	13.3062	3.49523	3.24528	1.65128	46.5537	26.3077	3.14054	14.29	8.10115	8.43564	0	9.03703	11.1462
AP3D1	10159.9	10952.4	12653	11165.2	10815.7	10032.3	11214.2	11742.1	12462.8	13015.4	15355.7	12285.2	11798.4	10804.9
AP3M1	5803.84	4763.31	4889.85	5749.63	5597.6	4124.29	4663.89	6601.93	5270.82	4784.98	2238.86	3683.68	3222.5	5111.71
AP3M2	590.203	737.676	786.372	895.605	839.992	864.599	530.612	854.166	826.013	836.766	578.024	891.856	640.987	669.396
AP3S1	2249.55	4116.87	2422.97	1611.65	1821.67	986.583	942.932	1457.31	777.511	2458.42	1021.47	825.876	1972.72	1340.13
AP3S2	1116	1286.91	970.075	1171.84	1270.34	1144.59	1314.63	1661.46	1645.79	1216.16	2204.66	1631.68	818.194	1128.92
AP4B1	706.938	729.876	529.953	642.275	564.039	439.93	493.841	691.738	684.954	621.275	744.023	798.076	731.411	513.101
AP4E1	1181.99	967.852	1095.83	1137.62	932.613	877.181	809.949	573.507	756.544	871.289	480.838	367.441	831.056	1157.48
AP4M1	189.759	328.782	365.041	249.664	354.914	287.707	285.864	287.555	227.667	257.477	441.079	314.786	354.091	230.476
AP4S1	390.111	448.765	346.083	365.41	261.648	555.51	471.627	343.351	284.509	431.854	311.751	430.676	191.671	355.747
AP5B1	1064.51	911.316	691.592	706.086	783.314	1102.02	968.183	1078.39	1003.96	905.246	1816.19	923.933	1096.84	880.898
AP5M1	1244.89	1405.01	1155.45	1500.2	1272.3	917.543	987.085	1053.27	1109.27	1157.69	439.567	811.697	1370.34	1211.23
AP5S1	959.508	566.031	547.874	659.229	660.161	1429.35	1111.16	1008.88	1092.39	607.454	1040.02	873.11	520.999	826.695
AP5Z1	807.442	1110.33	911.779	936.653	843.726	1129.24	702.903	824.153	1123.89	439.706	1044.9	690.938	652.132	923.928
APAF1	2376.83	1437.79	2331.56	1935.9	1748.63	1993.14	1788.31	1178.6	1292.38	1619.76	519.701	1031.59	2556.02	1993.73
APBA1	37.8627	140.371	44.8916	15.762	3.99233	152.974	33.6121	29.6878	7.38739	26.3116	7.06521	0	5.18913	86.0796
APBA2	1.20399	223.275	23.7051	0	616.978	11.7673	0	236.505	0	7.94983	0	26.3253	2.26414	11.364
APBA3	1563.62	1621.44	2853	1855.08	2103.45	1504.68	1784.58	1864.2	2335.93	1744.76	3290.71	2221.15	1603.75	1697.67
APBB1	438.869	483.411	306.023	292.64	400.552	203.945	50.0862	390.185	330.218	379.757	507.268	510.178	130.405	140.559
APBB1IP	4289.95	484.349	769.157	4436.92	2748.87	6221.07	7067.62	4759.56	3560.02	662.425	3128.37	1766.74	1625.08	3381.53
APBB2	14895.4	6629.1	11692.6	15011.8	9187.52	12112.1	11783.2	10754.7	12510.3	18471.4	6270.95	10106.6	11165.8	17455.9
APBB3	248.088	369.672	290.71	328.39	322.21	387.406	236.56	238.828	162.463	318.698	240.391	201.213	353.208	278.055
APC	2256.17	2614.94	2135.76	2063.23	2450.49	3337.64	2269.77	1534	928.567	2021.03	623.884	865.042	1662.52	2560.59
APC2	20.7125	46.183	68.8088	47.3799	12.178	39.2324	6.28861	33.8804	36.0898	160.331	101.343	132.493	25.6154	15.3316
APCDD1	284.501	173.813	58.5584	212.153	45.8576	19.9422	9.45326	38.7531	100.84	218.708	24.7406	55.5391	1479.19	95.3674
APCDD1L	0	0	0	0	0	0	0	0	0	4.82079	0	0	3.67631	3.99377
APCS	0	0	0	0	0	0	0	0	0	0	0	0	0	0
APEH	2011.65	2789.33	1909.96	2022.48	1713.79	2055.53	1706.89	2316.67	2647.33	1879	3812.1	3278.24	2193.4	1703.32
APELA	0	0	0	0	0	0	0	0	0	0	0	0	0	0
APEX1	3160.71	6080.15	5190.18	3698.26	5004.85	3178.23	4751.35	3956.7	4173.56	4588.02	6610.51	6933.26	4363.29	3243.64
APEX2	731.847	643.17	728.775	863.782	975.408	1115.04	987.106	917.665	1128.41	804.863	1697.55	1234.66	910.959	626.703
APH1A	2696.8	2747.66	2297.38	2689.01	2317.03	2930.06	2994.62	3002.28	3421.92	2503.8	5495.46	4522.49	2300.99	3257.79
APH1B	453.584	164.783	199.87	148.074	420.55	430.704	456.449	493.564	183.731	159.334	81.2704	108.908	431.848	351.154
API5	6711.79	6386.2	5602.86	5970.81	6653.59	6406.25	7244.55	5202.78	5727.96	5215.47	3637.39	4734.41	8501.75	8195.9
APIP	693.956	1182.7	881.877	643.474	1064.95	654.302	589.91	477.607	906.227	580.599	929.244	1090.77	1361.44	540.491
APLF	607.505	406.4	529.624	686.453	653.486	696.253	835.617	399.049	560.891	393.155	187.62	291.089	659.978	519.844
APLN	65.2866	26.2085	188.24	36.5302	549.003	374.188	903.502	714.724	185.809	1365.95	2410.28	1988.37	823.907	393.146
APLNR	0	0	19.1798	0	20.118	0	0	2.0596	0	53.7303	53.5344	0	0	0
APLP1	228.461	956.78	617.937	242.784	63.84	101.499	8.67393	170.553	19.0114	315.646	150.391	110.615	61.8648	162.54
APLP2	7864.63	6317.71	9289.54	7951.89	5173.46	8248.1	8259.74	3810.82	3028.76	4832.83	5202.86	5402.68	6969.6	7808.1
APMAP	1815.74	2199.29	2939.36	1824.97	2493.82	1801.47	1999.73	1730.05	2448.55	2879.58	3346.3	3168.64	4479.14	2344.6
APOA1	332.878	1118.94	3055.7	473.099	9.48634	99.3205	90.8962	122.916	430.316	105.178	17.089	223.017	70.4148	172.844
APOA2	0	0	0	0	0	0	0	0	0	0	0	0	0	0
APOA4	0	0	0	0	0	0	0	0	0	0	0	0	0	0
APOA5	14.2742	6.24506	17.0595	25.0658	0	37.2957	9.876	9.51877	4.11439	24.709	13.0095	69.4882	2.38276	10.1784
APOB	111.554	14.6578	0	4.41199	34.2867	32.4761	30.5693	0	10.541	10.0087	0	0	3.4855	11.962
APOBEC1	0	0	0	0	0	0	0	0	0	0	0	0	0	0
APOBEC2	0	0	0	0	0	0	0	0	0	0	0	0	0	0
APOBEC3H	0	0	0	0	0	0	0	0	0	0	0	0	0	0
APOBEC3Z1B	0	0	0	0	0	0	0	0	0	0	0	0	0	0
APOBEC3Z2A-Z2	11.6058	0	0	12.768	22.6174	0	7.6494	10.2939	0	0	0	0	8.03439	5.04826
APOBEC3Z2E	13.8994	1.62285	2.35231	16.947	21.6751	4.57749	0	4.05336	10.5392	3.9117	0	0	31.842	2.04215
APOBEC4	0	0	0	0	0	0	0	0	0	0	0	0	0	0
APOBR	11.7205	0	1.12756	3.14549	176.197	7.66571	9.45668	50.9721	101.743	5.8005	110.226	30.3584	106.809	3.01938
APOC1	0	0	0	0	0.810797	0	0	24.7654	0	0	0	0	1.50248	0
APOC2	0	0	0	0	0	0	0	0	0	0	0	0	0	0
APOC3	0	0	0	0	0	3.73337	0	0	0	0	0	0	0	0
APOC4	0	0	0	0	0	0	0	0	0	0	0	0	0	0
APOD	6126.69	4684.57	482.156	1893.31	371.897	7277.41	4957.58	174.982	320.295	134.983	182.289	371.56	83.8349	264.064
APOE	317.1	388.462	44.1197	114.823	6.92681	4.11801	18.8455	39.8052	11.6016	2.7413	28.2073	34.2208	7.23051	55.9796
APOF	0	0	11.0556	2.15004	1.60421	0	3.35024	0	0	3.92734	7.35872	0	0	0
APOH	0	0	0	0	0	0	0	0	0	0	0	0	0	0
APOL5	0	0	0	0	4.83519	0	9.35387	0	0	6.83733	0	23.716	5.82203	0
APOL6	4.60363	0	0	0	0	0	0	5.21155	0	1.97077	0	0	3.59002	4.00938
APOLD1	1010.06	84.9977	130.936	904.999	1638.55	302.917	329.39	10021.3	603.545	162.393	83.5469	79.9193	1066.25	1427.86
APOM	28.6275	16.1992	11.408	40.7355	13.7155	39.4382	10.1158	29.0775	53.4767	18.768	19.411	52.0077	18.6693	20.0182
APOO	538.642	1088.42	680.666	577.781	714.316	376.711	742.369	506.54	684.473	748.713	405.679	730.883	892.419	371.539
APOOL	913.072	1035.01	1046.41	960.826	1134.58	936.938	913.117	653.082	1005.56	1131.72	425.658	393.771	823.051	918.425
APOPT1	555.69	747.434	643.742	485.351	843.132	907.389	791.29	605.566	557.521	746.802	959.412	1194.85	813.745	482.648
APP	22290.8	17713.7	15475.8	37147	2760.4	23711.4	16052.6	27520	19934.5	13755.7	19327.2	16451.7	13303	35112.8
APPBP2	5531.09	3877.49	3290.34	4937.73	5612.57	6471.81	6295.81	4630.08	3483	4178.84	2155.43	3451.91	5056.98	5822.73
APPL1	5746.63	5099.06	2914.91	3517.24	3902.65	8590.35	5416.39	4695.96	3226.21	3087.09	1512.27	1979.55	3869.89	3785.28
APPL2	2042.08	2633.76	2688.61	1733.63	1559.46	2404.78	1823.24	1789.25	1992.12	2258.28	1761.43	1738.7	3566.77	1794.3
APRT	3819.96	8858.41	6989.76	5919.59	5980.67	3357.24	4930.01	3530.02	6511.21	7036.42	10418.6	7872.02	5226.56	3652.24
APTX	722.954	1034.08	845.359	575.817	707.837	584.128	803.902	696.97	977.466	773.618	1296.81	906.871	381.427	714.934
AQP1	6620.35	4261.93	2195.43	4921.69	4548.28	733.949	108.788	299.325	12186	11297.5	451.16	206.111	24994.3	49024
AQP10	0	0	0	0	0	0	0	0	0	5.92491	0	0	0	9.97014
AQP11	67.6666	69.8468	93.9786	106.968	90.4191	54.2405	67.9389	141.681	99.913	81.7622	65.1562	36.8498	48.6867	72.6353
AQP2	0	6.53078	0	0	0	0	0	0	0	0	0	0	0	0
AQP3	22.6635	372.284	2522.69	112.265	1807.47	0	5.1833	187.728	81.1679	103.357	88.7539	190.748	118.852	19.2447
AQP4	0	0	0	0	0	0	0	0	0	0	0	0	0	3.00871
AQP5	181.203	6931.22	1358.62	71.1006	203.007	13.6123	0	235.41	161.694	172.03	16.1602	18.5305	666.68	5.05473
AQP6	8.98954	45.113	15.0648	0	0	0	0	0	0	6.4942	0	0	27.121	0
AQP7	28.769	9.53293	15.5648	15.3535	15.0926	18.3621	27.8762	1.05643	11.9138	10.0026	45.5624	63.487	0	1.03491
AQP8	0	0	0	0	0	2.80003	0	0	0	0	0	0	0	0
AQP9	603.434	192.192	8.04678	39.5528	1267.06	497.426	70.0257	50.6187	1777.99	1.62083	48.4214	28.8527	23.0702	54.8427
AQR	4593.83	4882.04	3889.55	4725.04	4804.93	4816.81	4852.7	5060.16	4285.95	3973.31	2715.97	3966.08	3734.48	4652.74
AR	21.3252	56.7289	30.4946	21.9858	8.03818	0	11.2145	8.1439	8.9943	39.5778	19.9787	9.61611	5.20615	12.0915
ARAF	2417.99	2729.94	2687.76	2303.32	2021.65	1750.86	1863.84	2939.53	2515.63	2374.15	3382.33	2622.99	1666.16	1847.12
ARAP1	4375.7	2746.78	2622.38	5224.43	3237.21	5527.07	5012.81	3725.37	8327.54	7447.62	21319.8	13194.6	2759.25	4203.35
ARAP2	520.618	596.544	1073.53	206.866	633.946	79.3099	12.6863	1220.91	256.646	541.448	211.497	127.366	354.244	485.988
ARAP3	425.807	165.025	66.5162	226.755	404.279	1279.29	936.719	807.078	1039.36	107.012	665.232	603.032	672.336	389.187
ARC	12.5879	63.226	50.4628	7.24357	17.0234	0	0	13.0347	7.21818	73.552	28.7222	0	0	14.4864
ARCN1	15407.1	13137.7	10723.9	13592.5	12406.1	17237.2	17628.9	14745.4	15659	17234.4	10651.7	13721.9	12752.3	14910.3
AREG	1209.91	99.8073	138.55	3430.16	260.065	60.5091	0	254.522	933.073	7377.42	512.131	142.677	513.538	58.5815
AREL1	1994.65	2363.76	2267.46	2256.89	2106.53	1603.09	1925.77	2019.25	2252.27	2156.22	1567.12	1869.19	1914.74	1915.27
ARF1	10035.8	7000.82	8494.89	10200.5	14427.8	9802.62	11426.1	13014.6	13688.8	13207.1	21519.8	15165.1	9691.04	8258.76
ARF2	1962.89	1893.17	912.148	1639.86	2071.44	1867.32	1742.43	1671.34	2037.16	1631.95	1733.34	1747.82	2024.39	1984.6
ARF3	10559.3	11716.7	11696.8	12663	13692.6	7157.43	11739.8	12549	11033.3	11088.9	19098.9	12340.8	8725.14	11412.7
ARF4	18254	20109	17089.2	17268.7	15230.3	17238.3	21778.5	14823.1	18730.6	25761.9	20515.6	19199.5	15276.2	17791.9
ARF5	1122.94	2269.07	1483.23	1028.32	1135.19	1023.86	1285.82	1017.45	1165.56	1149.87	2619.62	1225.75	836.458	747.348
ARF6	5042.91	5323.64	4170.67	4984.37	4460.96	3974.51	3934.25	5143.43	4492.58	4849.12	5582.33	3806.44	3146.27	4344.56
ARFGAP1	2400.44	1918.94	1846.79	2245.47	2017.71	2828.48	2885.97	2712.09	3389.42	3470.76	6497.45	3709.4	2319.41	2030.17
ARFGAP2	4001.78	2756.78	2960.33	3741.55	4537.14	4680.31	5295.93	4235.75	4567.35	3480	7106.07	4922	3209.93	3884.25
ARFGAP3	3476.73	1934.54	1947.09	2922.64	3035.12	5267.62	6215.87	4860.43	3940.53	3682.37	4080.07	4201.66	4743.58	3543.52
ARFGEF1	2248.27	3343.08	2282.02	2018.34	1972.13	2280.29	2201.32	1843.82	1300.15	2049.53	737.588	899.009	2058.88	2418.9
ARFGEF2	3287.41	3815.69	2862.11	3100.65	2063.6	3063.4	2518.74	2714.92	2266.87	3082.67	1052.5	1449.15	2630.47	3716.51
ARFGEF3	296.533	280.152	323.446	154.246	151.293	552.458	608.164	159.285	158.325	1580.47	313.658	423.306	544.24	252.42
ARFIP1	2108.57	1717.78	1534.67	2084.08	1295.46	1437.21	1922.53	1878.98	1732.1	2559.51	1173.89	1357.03	1066.58	1624.29
ARFIP2	1401.86	2075.45	1779.73	1351.38	1039.4	1220.84	1010.95	1036.79	1426.15	2201.47	2290.73	1621.46	768.387	995.237
ARG1	4.63196	0	0	0	0	0	0	0	0	0	0	0	2.15618	0
ARG2	1114.98	996.203	3150	2550.6	993.203	537.903	795.571	408.645	1140.48	4769.59	1960.9	1661.82	1034.5	2116.82
ARGFX	0	0	0	0	0	0	0	0	0	0	0	0	0	0
ARGLU1	4484.78	5352.21	5625.21	4701.25	4610.29	3914.12	3085.44	2877.19	2493.48	2992.53	1963.83	3039.23	6618.16	4868.17
ARHGAP1	6306.5	4600.13	4027.71	5805.85	5613.82	7726.24	8972.77	6192.54	7072.37	4076.04	7950.8	5362.31	3472.14	4013.1
ARHGAP10	2256.73	1127.51	1044.41	1117.21	1238.6	2270.48	2174.01	1621.92	1729.15	1271.22	1189.15	1195.24	936.201	1596.78
ARHGAP11A	653.889	357.577	678.502	768.817	614.97	263.516	495.06	241.785	592.2	589.097	130.16	493.28	345.949	393.456
ARHGAP12	2415.74	2045.12	1939.19	2359.83	1728.63	1894.93	1823.91	1298.97	1151.25	1351.07	771.273	1206.33	1629.32	1107.7
ARHGAP15	5.5058	0	0	1.0879	2.39681	7.10042	12.424	0	0	27.5939	1.26497	0	4.09882	4.89768
ARHGAP17	1677.45	1375.74	1511.75	1941.2	1830.86	2291.14	2136.29	1755.52	1602.56	1542.76	1887.69	1868.18	1557.97	1942.32
ARHGAP18	1098.8	1779.34	1789.11	627.884	2220.82	405.688	634.479	1079.16	568.199	275.692	183.062	325.809	1935.09	852.368
ARHGAP19	339.614	74.5548	99.2742	379.396	640.949	745.807	832.363	365.784	298.637	206.827	246.371	445.457	296.731	516.061
ARHGAP20	55.9296	14.2102	8.53316	2.38546	1.59541	126.593	116.229	34.9338	14.6943	420.869	24.9059	96.3351	83.4771	208.421
ARHGAP21	6781.3	3899.58	2914.48	5711.08	3640.02	7296.1	6843.02	3977.79	4487.94	4668.25	2785.82	3698.23	3546.56	2485.08
ARHGAP22	0	13.2793	25.4097	3.67723	4.49799	7.77372	11.76	1.26628	0	6.0177	5.80234	0	2.38763	14.4828
ARHGAP23	2595.87	3486.73	2817.6	2568.72	2232.06	2273.5	2360.14	2651.12	3457.13	3491.6	3566.14	2518.54	2073.16	2696.04
ARHGAP24	89.0966	107.132	114.344	251.359	22.4849	66.1568	25.1291	289.784	402.889	471.947	23.8793	503.751	17.9881	93.7058
ARHGAP25	0	8.35825	3.53623	9.97777	20.0748	0	8.76749	0	0	9.22569	23.8626	0	40.1087	17.8552
ARHGAP26	130.031	74.9257	363.59	107.168	324.845	69.7665	70.8837	144.402	64.4768	339.94	105.179	170.658	443.217	98.4185
ARHGAP27	248.74	230.896	1656.06	688.815	109.269	41.8267	51.5123	458.433	371.015	765.192	730.013	572.092	275.308	367.769
ARHGAP28	372.645	14.9412	19.5023	603.609	188.537	1828.43	1510.85	272.522	453.632	1519.26	723.108	1028.27	1722.91	3027.8
ARHGAP29	7202.91	2461.51	1234.64	4936.68	1826.19	6125.37	6352.1	1534.43	4661.74	4462.54	1995.3	4184.72	5294.09	6063.27
ARHGAP30	17.039	30.9137	80.3285	0	0.771364	13.8664	0	0	0	7.75951	0	13.8072	21.7652	10.0223
ARHGAP31	9456.65	9745.33	15132.7	13290.1	12411.1	13663.1	11735	12872.7	19498.1	6313	10302.4	14204	4518.44	18767.7
ARHGAP32	480.695	548.249	320.226	679.24	583.236	741.296	584.987	502.099	464.184	554.813	427.053	433.304	684.404	636.535
ARHGAP33	68.1887	99.0039	73.4562	46.6584	114.036	85.7749	89.4934	54.6843	52.1078	63.8	136.535	60.1246	97.3973	59.23
ARHGAP35	6269.1	5989.3	5687.25	7533.58	6094.17	6260.34	5554.88	7745.08	6998.4	7500.85	6805.27	6360.4	6833.07	8717.92
ARHGAP36	2.42432	22.3512	4.98745	0	6.8993	0	0	199.812	16.3004	43.3868	0	0	8.32561	0
ARHGAP39	413.624	663.074	762.811	731.319	616.545	275.904	546.314	733.516	736.271	866.471	1177.11	843.5	649.447	443.743
ARHGAP4	195.986	1.62355	54.0478	285.915	6.34908	178.115	100.075	115.604	423.037	448.834	1033.07	415.283	30.7616	195.117
ARHGAP40	2.33754	0	1.12627	0	0	0	0	12.3169	0	16.5166	0	3.79177	0	0
ARHGAP42	831.525	507.803	628.441	774.768	399.503	916.071	754.542	394.746	805.496	1660.11	346.564	578.025	579.359	645.078
ARHGAP44	53.7945	272.638	164.744	78.6414	60.3855	21.6444	14.0862	16.2807	68.8696	244.865	63.6067	78.7794	45.0466	70.863
ARHGAP45	0	29.8429	13.5653	5.00446	13.4029	12.2076	58.6518	26.0889	46.118	19.5937	304.835	324.939	23.4979	22.5112
ARHGAP5	4300.12	4844.66	4313.8	4194.73	3880.52	4624.59	4505.81	3154.9	2280.59	3862	1398.87	2152.67	2169.84	6126.88
ARHGAP6	33.1361	108.21	167.543	31.2141	130.982	294.429	220.244	582.756	132.63	26.9567	45.1059	81.6334	26.6979	137.306
ARHGAP8	0	0	0	0	0	0	0	0	0	0	0	0	0	0
ARHGAP9	6.29531	16.9811	8.262	8.1691	88.6162	6.07562	43.1918	35.1232	150.737	22.7782	114.335	96.881	127.616	24.2147
ARHGDIA	16736.3	12800.2	10408.8	15392.1	18185.4	14329.6	18011.3	18197.4	22478.8	18582.5	30400.8	20729	14880.1	15957.1
ARHGDIB	181.517	179.086	154.458	499.924	170.202	752.868	440.085	160.07	440.251	190.235	189.189	1049.67	167.585	163.304
ARHGDIG	906.774	2990.22	3073.67	1228.41	1378.79	57.0608	259.828	2271.49	897.096	774.764	816.111	577.809	687.023	904.92
ARHGEF1	2500.8	2475.14	2647.9	2592.83	2856.47	2088.32	2391.58	2812.28	4593.4	2361.13	5340.78	3956.06	3057.54	2884.71
ARHGEF10	2335.14	1726.05	1482.42	2233.97	2347.45	2777.61	2454.44	2599.87	2147.2	2277.87	3211.85	2861.68	2369.25	1918.82
ARHGEF10L	1370.81	1926.07	1703.94	2080.22	1039.78	1268.45	929.164	1460.22	2137.66	1923.87	1731.78	811.71	1061.64	1340.47
ARHGEF11	2130.99	1269.52	1493.3	2045.22	1369.66	2832.54	2258.38	1904.49	2175.92	1751.84	1957.5	2069.79	1980.47	2049.45
ARHGEF12	13682.6	9086.41	10235	11586.6	10968.7	12414.7	11595	10395.1	9432.22	8683.86	4071.19	6963.44	11797.3	14207.2
ARHGEF15	17.8724	0	7.94457	27.1559	45.125	0	32.032	17.2559	21.2192	0	29.2103	518.775	2.2471	7.06873
ARHGEF16	0	23.4422	31.2583	51.32	27.8591	0	0	9.14169	2.44163	0	9.10117	0	6.40296	6.27419
ARHGEF17	3850.4	4061.19	2153.6	5518.39	4019.6	4920.82	3899.85	2874.5	5117.15	4965.44	5292.65	4412.81	3608.83	2878.01
ARHGEF18	1370.78	1094.97	1271.89	1650.47	1290.82	1566.99	1230.79	1733.23	2116.65	1372.84	2479.61	1768.86	1549.18	1463.78
ARHGEF19	1908.04	1294.25	1874.07	2121.25	636.101	367.832	258.866	2335.4	2455.48	1357.99	2575.86	750.145	475.247	1389.5
ARHGEF2	2749.23	1596.93	1213.09	3339.7	1722.58	3516.18	3219.72	4675.42	4288.7	5287.85	6449.99	5146.63	2635.13	3112.64
ARHGEF25	56.8664	230.386	81.6309	60.1345	12.0015	82.3149	13.3551	66.8594	122.361	136.316	307.24	308.536	16.9363	51.857
ARHGEF26	703.433	45.8281	303.984	172.933	380.782	789.066	356.082	129.899	376.309	438.587	421.279	465.794	9.93614	623.368
ARHGEF28	35.4963	110.891	58.3511	31.557	28.4255	28.0098	0	18.1518	34.7898	75.44	8.14256	50.6743	63.3383	39.8944
ARHGEF3	1227.21	2025.87	1667.78	1349.38	616.886	516.358	510.634	789.057	1669.48	1588.73	751.455	496.359	725.458	1066.89
ARHGEF33	12.0303	18.4544	14.1628	16.8592	29.2124	30.8942	8.00174	4.84821	4.95484	24.7767	27.0377	0	18.9503	5.83081
ARHGEF37	95.5281	327.532	137.26	64.7165	86.4476	18.9324	37.7866	20.6825	71.6602	177.937	34.4564	57.7379	175.362	11.0682
ARHGEF38	23.6894	16.1395	8.75147	7.69643	16.292	0	10.2159	0	0	6.94587	7.51577	0	17.3827	2.99514
ARHGEF39	15.2961	0	33.0677	34.34	67.2159	5.73183	13.7075	4.03364	29.1435	28.7778	8.20784	41.6224	5.21271	18.2178
ARHGEF40	2309.68	1009.85	1766.25	2851.57	546.724	3698.11	3280.83	2404.79	3101.81	5359.76	6686.19	4040.62	1018.47	2193.35
ARHGEF5	293.819	426.568	264.971	288.853	151.9	147.823	165.827	119.812	287.31	300.394	400.127	318.349	49.2	209.163
ARHGEF6	3002.1	1169.93	640.015	3120.07	1047.09	4073.25	3294.93	2550.59	3064.62	1621.02	937.383	2103.73	1448.73	2034.88
ARHGEF7	2300.3	2182.88	3294.5	2584.3	2525.25	2210.69	2899.08	2644.28	3840.54	3717.35	3212.14	2887.34	2771.62	2755.34
ARHGEF9	1113.68	675.383	790.617	1263.53	1310.74	1511.5	1855.96	1388.65	1667.88	1240.29	1625.57	1674.23	1087.4	1101.37
ARID1A	2838.76	4999.29	3836.68	3006.08	2396.51	3514.44	3684.59	2373.41	2205.32	3124.33	2328.15	2732.51	2238.14	3286.01
ARID1B	1862.85	2321.08	2990.99	911.661	2076.07	2290.13	1871.49	1652.07	1361.45	1933.81	1139.77	1533.05	2151.12	1918.36
ARID2	1576.28	1780.24	1101.47	1153.21	1209.87	1645.2	1462.1	1317.83	1510.81	1245.55	725.204	949.676	1481.91	1783.9
ARID3A	385.108	78.4542	151.923	290.934	189.508	688.421	479.988	395.665	409.891	348.119	799.506	574.358	700.272	538.138
ARID3B	585.744	284.66	544.949	731.674	389.681	139.335	123.602	439.698	571.332	530.164	487.852	494.187	401.574	538.027
ARID3C	0	0	0	0	0	0	0	0	0	6.73744	0	0	0	2.04581
ARID4A	1456.74	1306.82	1402.4	1361.75	1236.01	1592.23	1273.34	731.845	591.598	1056.91	430.261	817.67	2017.06	1553.59
ARID4B	2216.24	2668.84	2240.44	2483.75	1714.76	2386.94	1898.47	1117.58	902.175	1657.19	566.797	910.956	1475.48	2336.16
ARID5A	361.965	116.142	163.505	408.464	551.878	489.559	453.964	565.824	738.388	591.154	997.469	484.004	991.402	651.829
ARID5B	5935.61	2403.26	841.556	6781.41	4782.44	6458.03	6055.24	2307	3883.34	5574.13	2716.89	3597.77	3036.69	5845.24
ARIH1	3583.19	6047.49	4336.38	3622.34	2776.12	3018.72	3147.25	2702.31	2093.01	4109.88	1837.36	2370.95	2506.26	3071.15
ARIH2	2845.99	3111.25	2708.2	2690.58	2633.27	2610.3	2484.06	3023.07	3057.65	2951.82	3274.55	2791.02	3213.9	2828.69
ARL1	3101.03	4617.63	2626.08	3574.77	2041.33	2321.18	3276.69	2199.46	1897.09	4567.16	1849.25	1954.39	2347.32	2941.66
ARL10	1463.54	793.679	1920.22	1662.44	2248.94	1203.41	1783.79	2919.73	2230.12	2925.24	4595.14	3218.11	1547.82	1905.66
ARL11	0	0	0	5.4979	0	20.7826	4.34515	19.2012	4.30823	5.01742	0	0	6.63416	11.3014
ARL13A	0	0	0	0	0	4.52007	0	1.06172	0	4.95548	0	0	0	0
ARL13B	967.138	730.134	765.903	1589.1	1382.91	1243.57	1327.53	883.289	1107.04	695.253	685.082	1011.79	753.801	1474.05
ARL14	4.45183	19.434	15.332	0	10.5358	2.66282	0	0	4.38861	0	3.81968	21.6667	0	2.98141
ARL14EP	3219.2	2164.69	2263.24	2882.15	2773.93	3075.84	2410.24	2983.58	2876.81	2752.03	1733.55	2426.36	2824.32	3032.82
ARL14EPL	0	0	0	0	0	0	0	0	0	0	0	0	0	0
ARL15	1119.36	774.404	558.161	1007.08	788.391	611.844	699.862	777.057	818.764	880.066	301.413	479.831	794.781	658.855
ARL16	2173.77	1458.6	2287.55	2201.89	1321.3	2676.06	1637.41	1709.03	1995.81	2858.58	2861.8	2438.29	1882.92	2107.78
ARL2	1746.75	1760.82	1597.82	1622.02	1789.62	2510.24	2755.08	2672.65	2773.94	2390.74	4743.34	2723.28	1256.59	1855.98
ARL2BP	5815.57	4578.76	4684.91	6542.25	7522	6358.03	6851.76	7309.38	7750.57	6694.67	8818.43	9195.35	4786.99	6095.01
ARL3	1384.86	1151.82	1364.33	1096.91	1263.73	1026.03	1807.08	1543.39	953.799	1524.09	1218.79	1294.67	1215.65	1161.31
ARL4A	575.62	1585.54	1086.9	919.673	353.127	393.194	256.624	315.912	650.619	413.301	240.114	183.799	334.105	129.308
ARL4C	1412.49	635.905	282.87	1146.55	691.875	910.626	2126.08	1099.15	1577.56	3662.16	2131.61	775.552	4668.45	3735.71
ARL4D	138.707	122.216	209.423	237.886	608.558	269.243	388.318	245.652	148.065	259.687	829.813	1133.77	1247.53	214.331
ARL5A	3797.02	4097.61	5053.81	3411.03	3934.29	4148.72	3984.14	4184.94	2725.98	3966.75	1622.85	2392.66	5177.94	4301.23
ARL5B	996.107	971.076	1060.91	965.798	951.027	909.886	1254.76	758.627	664.133	1441.14	493.007	351.43	1043.5	604.599
ARL5C	89.6068	160.426	244.125	90.6113	93.3693	85.2568	0	22.6475	92.8198	100.814	37.8135	21.2577	1417.52	123.134
ARL6	803.77	778.998	589.767	770.252	1179.31	790.851	908.88	701.265	960.583	688.139	461.564	563.857	708.989	977.553
ARL6IP1	4898.87	4690.7	5002.62	5457.39	5217.96	5082.51	6460.39	4894.36	5556.98	5016.47	4364.41	5573.96	5946.92	6230.59
ARL6IP4	821.005	965.824	592.805	706.524	1320.21	1007.78	1491.34	1049.4	1074.34	752.537	2143.54	1632.91	1301.81	871.317
ARL6IP5	11962.9	6671.39	6222.67	9648.81	7095.28	11783.6	14754.1	11214.3	11607.3	9211.88	8986.18	13332.5	7494.17	9960.91
ARL6IP6	810.133	432.836	857.431	684.675	592.044	688.49	811.748	679.703	684.599	734.215	608.544	883.393	913.242	1030.35
ARL8A	560.178	675.53	648.909	573.646	745.12	465.68	598.696	817.441	598.021	1286.52	1146.49	607.136	422.205	642.823
ARL8B	4480.98	3743.55	3599.8	3674.48	3457.88	3471.79	3851.4	4300.76	2996.55	4468.29	2462.71	3002.35	4078.4	4707.45
ARL9	4.63354	3.28713	0	4.39215	12.6256	19.5304	0	3.21412	10.4738	5.76605	6.27761	25.9582	10.4476	3.90356
ARMC1	2266.65	2811.66	2282.68	2628.67	1903.55	1719.04	1843.79	1912.6	2236.23	2416.07	911.265	1240.1	1408.05	2681.01
ARMC10	4023.72	4221.06	5234.83	4445.44	6591.96	5400.81	5370.47	6328.18	5863.92	4259.17	7020.64	7878.58	5995.32	4533.71
ARMC12	595.581	2394.51	2127.36	1144.3	976.938	1574.91	516.424	572.324	423.576	20.1575	67.0883	16.196	1087.97	666.705
ARMC2	9.46165	141.05	66.1771	25.2977	127.101	151.121	70.5444	62.0925	70.1318	70.2254	104.113	58.919	248.207	37.1951
ARMC3	0	3.31778	0	0	0	0	0	0	0	4.73053	0	0	0	4.09676
ARMC4	0	0	0	3.20583	8.67387	0	0	0	4.24439	15.5124	0	1.07306	2.69202	3.85549
ARMC5	352.259	421.304	467.128	343.503	349.564	521.167	589.473	468.347	413.568	400.513	595.19	461.542	341.978	349.186
ARMC6	483.627	583.371	560.12	546.477	726.117	493.669	572.276	430.873	498.951	626.781	628.039	680.207	624.994	350.447
ARMC7	869.857	762.879	962.289	978.096	984.843	1107.98	917.151	1037.92	1271.78	1247.06	1676.77	1540.26	1414.53	1087.42
ARMC8	1115.37	1080.16	707.744	803.504	777.868	1150.58	1108.94	1080.27	730.13	965	569.801	866.633	800.039	1029.66
ARMC9	1541.41	2400.82	1611.03	1696.04	3595.4	1560.23	1626.18	1287.48	1921.77	1703.02	2051.44	1893.07	1923.69	1561.09
ARMCX1	525.302	153.899	90.8623	524.92	217.786	645.97	69.7343	679.879	689.061	995.702	405.39	728.895	82.3603	565.913
ARMCX2	472.768	933.478	567.643	1120.93	269.041	789.278	397.54	253.706	664.978	1039.18	903.174	715.357	166.015	169.956
ARMCX3	5761.27	3531.45	3687.46	6238.4	3405.15	7539.06	6032.34	6970.66	5083.34	7323.89	3591.18	4876.18	5405.52	6031.24
ARMCX4	91.288	57.0759	49.691	220.144	61.7884	227.018	63.3054	294.058	256.569	240.876	103.824	166.088	53.0291	330.538
ARMCX5	78.7945	55.2755	80.5703	116.08	6.49113	205.826	82.3356	131.388	75.6347	85.6995	43.3109	73.2017	170.41	69.2931
ARMT1	1282.96	741.995	931.312	601.109	951.185	946.567	853.522	815.556	871.645	900.505	479.61	630.319	1387.33	1054.23
ARNT	3112.8	2900.5	2974.36	2842.18	3079.62	3850.79	3545	2851.99	3013.72	2155.52	4052.15	3728.69	3215.09	4001.8
ARNT2	1829.85	570.498	137.457	1935.69	751.994	1115.68	1291.3	583.225	2064.24	2244.72	1048.06	572.489	964.892	1173.73
ARNTL	1027.8	1388.41	1435.81	952.637	913.47	944.662	877.691	670.928	684.064	835.972	466.527	571.923	1563.73	931.672
ARNTL2	859.298	336.532	491.216	984.691	679.191	1761.96	1563.94	680.873	1008.87	1548.18	365.107	706.382	644.882	1203.55
ARPC1A	3950.42	4153.36	5586.73	4182.63	5732.16	4893.83	6061.78	6357.17	5086.78	4185.17	10029.2	7294.92	4103.64	4150.9
ARPC1B	18170.5	12972.8	12443.9	16175.6	16144	16653.1	25164	22539.5	23166.9	15294	44874.1	23616.9	15363.3	16382.4
ARPC2	16220.3	16243.9	14756.5	14592.2	12134.3	13048	13955.8	11778.9	15729.8	24038.2	25099.4	18297.3	13293.9	12499.5
ARPC3	3510.59	2924.34	4029.79	3453.6	3501.86	3548.4	4431.16	2647.57	3929.69	4602.17	3521.88	3641.67	4326.04	3387.87
ARPC5	7709.36	4766.13	4143.02	7306.9	6371.89	6823.06	8363.82	5617.21	8497.77	10080.1	9571.85	8432.1	8843.69	6940.09
ARPC5L	2073.6	2435.47	3563.08	2047.86	1687.28	1348.04	1583.21	1759.46	2370.77	2953.03	2410.02	1849.92	1295.8	1509.18
ARPIN	1755.45	1372.86	994.833	1820.62	1787.5	2046.89	1602.18	1420.44	3063.35	1424.03	3501	2716.66	1563.25	1178.34
ARPP19	6681.87	6110.46	5914.06	5767.28	6159.61	4602.91	5633.94	6894.41	4722.61	6830.58	3014.81	4491.87	5442.06	7144.72
ARPP21	0	1.68771	1.91051	0	0	0	0	0	0	7.77132	0	0	0	0
ARR3	0	4.85376	10.9568	10.8808	4.04325	42.5492	1.68837	24.3687	6.89598	9.85167	6.19268	0	11.7822	13.9084
ARRB1	9346.53	5080.13	5375.69	8201.46	9723.14	3108.53	3318.23	10455.2	9552.62	4372.89	6408.31	2329.76	7706.61	6807.1
ARRB2	428.858	445.676	483.768	191.537	371.07	348.072	312.338	423.92	331.475	645.776	968.977	393.973	840.662	240.427
ARRDC1	773.161	799.07	540.591	1185.41	954.988	925.752	752.42	650.534	1060.87	841.097	1470.22	1078.16	648.756	648.495
ARRDC2	10915.1	6006.51	5040.98	9382.93	7389.4	16150.5	8164.96	14812	10071	3591.72	3481.75	4007.91	11956.9	7543.19
ARRDC3	846.114	1198.41	808.325	702.241	861.713	1709.51	2058.14	781.581	714.013	778.529	514.465	874.845	3733.87	2028.9
ARRDC4	1124.13	1650.82	2427.19	1544.93	2540.88	3370.27	1625.42	1735.28	1882.54	2106.24	1220.58	1279.19	1864.83	1630.37
ARRDC5	0	0	0	5.17423	0	2.87676	0	0	0	5.72232	0	0	6.70998	0
ARSA	244.271	46.5193	7.06631	204.203	44.4631	536.638	91.9343	122.847	373.093	9.97975	75.9157	74.8474	89.1663	91.5272
ARSB	2072.19	872.245	863.875	1553.56	2255.74	6777.88	4360.59	3979.09	3378.75	2070.26	3834.63	2640.84	1382.14	2510.13
ARSE	1105.93	3.23613	6.82468	450.355	17.7243	9168.03	3348.61	166.863	2771.27	118.75	41.3893	430.075	112.036	430.686
ARSF	0	0	2.26179	0	0	0	0	0	0	8.80511	0	0	8.54781	0
ARSG	178.369	261.478	159.724	92.4623	175.967	442.302	345.516	368.809	375.102	145.667	317.113	139.533	162.243	107.814
ARSH	3.07299	1.93529	0	25.8896	7.7797	36.9576	17.4295	18.5856	11.9629	19.0452	0	0	9.54926	0.826267
ARSI	603.352	390.097	712.318	752.687	2851.01	126.131	1104.73	6071.16	1378.29	1164.92	3472.76	2781.3	862.955	1340.22
ARSJ	215.89	71.6842	112.485	501.796	134.04	342.291	333.382	422.603	667.71	421.575	423.334	354.297	723.869	790.303
ARSK	531.452	341.556	512.708	847.353	688.865	1041.22	876.042	556.013	279.052	743.414	345.064	556.233	219.096	460.381
ART1	0	0	0	0	0	0	0	0	0	0	0	0	0	0
ART3	4.52541	0	0	0	0	36.9549	0	13.0561	0	0.987114	0	0	0	1.00847
ART4	0	0	0	0	0	6.32558	4.24177	0	10.449	0	0	0	0	0
ART5	0	0	0	0	0	0	0	0	0	0	0	0	0	0
ARTN	0	3.35518	10.4325	2.06187	1.61445	0	0	8.91082	7.88779	1.92248	0	0	9.52958	0
ARV1	1210.07	1243.73	1630.27	1385.93	1342.11	1104.42	1308.15	1792.84	1420.67	1407.72	1461.75	1360.02	998.617	1412.76
ARVCF	165.004	437.5	539.638	313.129	461.267	455.503	302.734	283.526	238.315	545.334	273.221	160.27	648.711	235.181
ARX	0	0	3.44527	0	0.777713	0	0	5.57106	0	0	0	0	4.06249	0
AS3MT	33.4376	24.1918	18.4225	41.4769	10.4604	0	5.87985	85.3093	129.358	4.93814	20.2055	105.529	0.689389	0
ASAH1	1588.76	1344	331.885	3035.05	697.999	612.83	330.765	802.788	1038.25	1171.27	540.861	994.116	1294.37	596.113
ASAH2	0	0	0	0	0	0	0	0	0	0	0	0	0	0
ASAP1	3699.62	3750.08	3216.88	4156.23	3088.45	3525.39	3031.62	2706.79	3165.69	3446.42	2120.46	3412.66	1881.25	4002.1
ASAP2	772.654	772.062	497.24	468.921	34.6084	644.952	278.251	227.818	459.406	1723.94	211.605	486.781	1071.06	159.846
ASAP3	936.148	1065.63	458.583	1387.95	1198.7	3606.97	3484.79	1728.47	1322.16	669.472	3122.87	1612.87	1568.06	1110.26
ASB1	571.58	380.256	384.289	539.382	544.525	414.834	634.513	757.581	551.823	871.603	937.335	611.037	317.346	518.346
ASB10	0	0	1.04314	1.05109	1.64527	0	0	15.2932	0	4.83327	0	0	0.797074	0
ASB11	0	11.4417	2.29953	2.10894	0	0	0	1.06808	0	5.79283	0	0	0	50.7978
ASB13	645.712	656.835	683.33	665.305	757.735	465.421	296.699	1080.24	1151.39	925.637	1027.21	728.026	958.535	431.096
ASB14	20.8648	7.88262	14.0072	15.9999	2.37626	63.2669	0	5.22741	0	4.85234	0	16.5452	10.2279	13.5931
ASB15	0	0	0	6.63241	0	0	0	0	0	0	0	0	0.696662	0
ASB16	6.08357	0	3.43932	2.06846	0	0	0	0	0	13.4864	4.62103	0	0	0
ASB17	0	0	0	0	0	0	0	0	0	0	0	0	0	0
ASB18	0	0	2.24666	0	0	0	0	0	0	0	0	0	2.93539	1.9534
ASB2	56.0962	80.0103	364.186	18.703	62.0645	0	0	115.039	42.9027	23.9716	1.1584	0	39.9534	0
ASB3	1308.07	1197.5	1145.2	1117.2	1078.22	1048.98	1249.25	1255.81	789.242	1204.52	534.862	883.098	1721.75	1178.71
ASB4	0	0	0	0	0	0	0	0	0	0	0	0	0	0
ASB5	125.825	87.0693	85.1327	109.71	66.6838	232.686	422.389	171.161	79.4575	74.6512	123.135	213.21	114.854	126.894
ASB6	2168.64	1585.72	1172.18	1986.76	2061.21	2186.47	2225.26	1859.17	3184.01	2277.51	4425.11	3076.72	1907.95	1862.44
ASB7	790.1	596.622	725.402	671.957	633.008	626.153	571.161	699.959	450.116	573.325	299.348	483.897	569.967	670.949
ASB8	1245.1	1369.08	1052.37	1357.95	1570.75	1687.41	1940.51	1662.35	1659.21	1263.18	2213.13	2283.69	1742.52	1365.87
ASB9	21.9645	0	5.99037	3.52821	0	56.6847	6.73076	14.8183	0	6.10935	6.63824	0	19.5281	16.4213
ASCC1	714.057	775.557	638.184	737.025	789.567	920.091	884.831	770.85	698.811	606.558	835.531	964.576	668.947	786.992
ASCC2	1730.12	1423.51	1507.97	1481.28	1455.23	1987.11	2294.68	2262.21	2235.93	1836.56	3265.06	2213.33	1472.88	1814.98
ASCC3	3205.7	2748.57	2519.72	2284.74	2495.48	4292.93	3688.94	3583.96	3143.11	3269.69	1296.3	2050.33	5111.31	4028.58
ASCL1	0	4.94329	0	0	0	0	0	0	0	0.972711	0	0	0	0
ASCL2	0	54.9382	885.813	0	0.768186	0	0	2.77354	0	0	5.18493	0	25.264	0
ASCL4	107.98	32.5405	48.5288	113.806	15.2437	38.2757	107.905	151.705	77.0115	66.869	210.003	5.71727	251.797	124.741
ASCL5	0	0	0	0	0	0	0	0	0	0	0	0	0	0
ASF1A	495.981	922.516	576.372	420.012	535.209	489.92	510.895	399.834	319.305	495.173	232.221	425.144	596.853	421.609
ASGR1	0	0	0	0	0	0	0	0	0	0	0	0	0	0
ASGR2	0	0	0	0	0	0	0	0	0	0	0	0	0	0
ASH1L	6629.97	5673.05	4966.53	4521.15	5021.86	7793.57	6426.22	4812.82	3914.86	4769.69	2128.92	3163.1	4742.95	7149.74
ASH2L	1428.81	1775.44	1706.51	1141.5	1327.04	1496.2	1779.99	1489.33	1445.04	1599.92	1797.47	2028.7	1359.4	1336.9
ASIC1	27.4898	44.4179	44.8201	11.4476	8.83315	11.5185	0	15.0589	3.20348	92.0318	2.30534	0	11.2923	8.06229
ASIC2	0	0	0	4.03856	0	0	0	0	0	6.62072	0	0	2.35188	10.1276
ASIC3	8.94861	21.3219	15.439	49.1847	14.5362	29.004	30.4281	19.5108	8.82857	16.6217	3.64903	21.0477	27.5946	28.4473
ASIC4	0	6.52662	22.642	14.4971	7.24973	0	0	34.2152	0	9.54493	15.0019	4.87212	6.12333	1.01585
ASIC5	0	0	0	0	0	0	0	0	0	0	0	0	0	0
ASIP	103.446	139.963	121.314	185.842	75.9914	74.1751	65.303	86.2902	92.2561	147.052	90.1808	33.9794	268.413	282.594
ASL	1187.52	674.128	693.881	1569.42	1009.9	1413.67	1764.44	2432.74	1243.36	675.46	3789.25	2591.03	1225.37	1633.17
ASMT	0	0	5.63721	2.06154	0	14.4767	1.71883	2.99822	0	6.65535	0	20.2115	4.49688	5.02887
ASNA1	3147.38	4956.01	4388.58	3119.78	3527.66	3062.27	3287.32	4063.25	3943.95	3439.36	7493.42	4492.79	2388.2	2629.66
ASNS	224.73	975.975	925.689	449.331	670.441	416.087	247.054	1538.38	873.707	2552.02	4369.02	1938.02	865.036	498.113
ASNSD1	444.29	565.315	695.799	629.172	645.468	620.013	562.775	689.308	949.672	576.887	419.028	679.399	689.352	636.405
ASNSD1_1	2039.36	2167.38	2298.49	2164.98	2223.18	1920.07	2268.06	1865.24	2010.36	2031.71	1216.7	2644.32	2985.91	2123.74
ASPA	3.35559	19.6381	2.17766	24.8663	11.5231	8.04984	0	0	0	2.01713	0	0	0	50.206
ASPDH	0	0	0	0	0	0	0	0	0	2.94506	0	0	0	0
ASPG	3.88143	4.49835	0	4.2638	0	42.0353	0	0	0	0	0	0	0	0
ASPH	7860.88	3945.62	2774.14	4398.23	5270.88	20887.4	19281.7	7381.14	5698.67	3737.61	3815.54	5082.74	6144.04	9809.36
ASPHD1	60.2686	24.2149	14.7134	50.243	12.7748	70.6235	257.697	62.7256	194.959	69.8353	458.758	154.539	6.85847	11.1417
ASPHD2	44.5487	67.9269	126.96	35.7168	238.258	184.548	145.691	40.8294	94.451	130.792	196.97	58.0595	384.058	84.351
ASPM	210.516	87.3622	194.433	232.391	617.238	36.5307	218.649	44.2731	235.25	234.623	24.2262	190.439	197.721	407.083
ASPN	4636.44	9266.9	1725.54	1478.49	194.705	83797.2	21802.7	669.331	1314.17	7627.8	3155.77	2979.79	159.154	3500.56
ASPRV1	0	0	0	0	0	0	0	0	0	0	0	0	0	0
ASPSCR1	2132.72	2687.19	3835.29	2882.66	2754.3	1908.66	1806.73	2989.04	3850.39	3490.8	5846.61	2949.83	2433.58	2058.15
ASRGL1	101.391	75.0062	141.438	80.7727	72.4342	24.9755	13.9439	81.3647	48.2451	83.6012	10.6074	35.7073	74.2425	159.947
ASS1	323.334	4156.12	4493.85	4443.78	2614.75	1314.03	1949.95	9523.97	5316.41	1070.94	3823.72	4424.58	859.959	3739.39
ASTE1	254.77	241.634	275.285	209.672	261.908	237.258	169.594	249.319	207.693	201.952	88.2986	136.976	230.475	156.268
ASTL	0	0	0	0	0	0	0	0	0	0	0	0	0	0
ASTN1	2.31092	3.22944	2.25464	0	0	0	0	0	0	0	19.0458	47.8923	3.61725	21.9541
ASTN2	12.3711	118.403	47.8208	27.7437	2.51801	8.00004	26.9496	8.41667	3.36376	30.8194	30.282	41.1554	17.052	26.7844
ASXL1	2325.47	2600.86	3789.51	2509.74	3012.49	2243.07	1801.26	1941.68	2493.32	1825.98	2802.9	2340.62	3544.24	2290.69
ASXL2	4008.74	5391.85	4695.73	4041.76	4716.23	2550.79	2937.12	3417.41	2668.65	2491.58	1425.18	1477.66	5164.59	4515.01
ASXL3	6.85874	9.78981	4.47729	1.0986	0	10.0962	0	0	0	0	0	0	0	2.01068
ASZ1	0	1.53764	0	15.9573	0	8.32999	6.20449	0	0	0	0	0	0	3.13869
ATAD1	2304.72	3078.62	2480.56	2670.43	2039.43	1528.43	1798.64	2286.84	1436.46	2293.88	595.385	874.497	1876.81	2651.17
ATAD2	401.716	183.634	365.508	368.484	468.592	334.072	602.782	140.125	429.761	501.151	190.927	376.151	405.239	462.598
ATAD2B	835.798	732.844	549.462	514.792	641.634	723.211	583.972	389.237	303.741	414.963	138.252	211.083	666.44	813.556
ATAD5	209.934	137.091	247.887	155.85	258.134	92.0805	257.187	112.412	138.263	167.468	75.2029	205.152	248.466	153.033
ATAT1	336.702	285.004	409.154	284.35	420.079	292.819	295.812	340.467	299.05	411.575	362.895	380.541	386.058	234.084
ATCAY	0	0	0	0	0	0	0	0	0	0	0	0	0	0
ATE1	2096.33	1234.7	1062.91	1559.81	1569.16	1878.89	2040.93	2205.73	2064.14	1786.98	1513.44	1888.03	1398.45	2215.5
ATF1	1351.39	1027.07	1102.97	1480.54	1200.69	1312.43	1473.97	1196.47	947.745	1163.44	564.344	752.441	1403.37	1455.23
ATF2	2559.07	3229.23	2946.02	2691.08	1918.24	2399.89	2176.79	1589.5	1163.79	1887.76	943.542	1240.74	2035.19	2571.81
ATF3	132.783	73.2741	228.558	58.9218	30.3932	27.5428	47.3744	179.292	160.994	160.577	95.3453	18.2791	71.4588	140.803
ATF4	10835.1	6810.01	7552.82	10089.7	11977.1	14264.9	14576.9	24621.2	16068	18684.4	33382.8	17332.1	17415.8	11471.8
ATF5	1387.78	2970.68	2198.27	1733.29	1081.39	1563.86	2326.21	5360.06	2140.32	5498.71	8294.45	2815.56	943.935	1260
ATF6	2673.33	3389.01	3280.84	3143.55	3114.44	3187.88	3193.66	3522.27	3337.58	2898.79	2142.64	3523.23	3339.15	3681.47
ATF6B	3161.23	2438.63	2934.55	2675.01	2793.73	4612.96	3918.32	2709.98	3613.63	2375.29	4831.38	3933.77	2791.82	3530.87
ATF7	2921.6	2320.49	3036.99	2439.01	2589.6	4361.61	4914.32	3137.23	3197.38	2624.67	4838.05	4996.58	2920.32	2801.12
ATF7IP	2581.62	2601.8	2889.31	3557.57	2530.09	4083.28	2791.08	1551.89	2621.98	2720.22	1256.33	1864.15	1392.15	2240.14
ATF7IP2	0	0	0	0	1.63027	0	0	0	0	0	0	0	0	1.98924
ATG10	244.219	198.514	128.896	155.694	420.206	792.778	407.371	318.321	154.457	179.18	259.409	222.317	291.326	209.459
ATG101	830.195	956.499	964.246	850.381	1019.12	794.767	706.544	1041.33	1166.21	1184.33	1257.84	797.381	1013.02	814.146
ATG12	2358.24	1782.11	2282.96	2710.39	3498.17	2655.47	3704.76	3232.84	2032.23	3445.87	1284.38	1705.94	2456.22	2965.29
ATG13	4800.33	4151.42	3680.12	5150.48	7181.06	7309.13	7193.99	4674.95	5016.22	2845.87	6817.26	5384.79	3820.27	3772.11
ATG14	945.205	1084.11	887.748	711.431	938.408	1132.86	1174.2	855.132	687.13	593.813	813.309	1256.99	1087.68	1054.7
ATG16L1	1768.12	2235.98	2723.21	2036.61	1896.35	1602.18	1519.99	1853.5	2462.65	2153.67	2317.29	2195.04	2003.57	1862.52
ATG16L2	550.265	894.189	460.476	352.013	626.779	599.704	464.654	439.342	556.602	667.641	969.136	672.282	1720.33	481.481
ATG2A	1904.56	2714.14	3041.04	2498.59	2380.44	2247.42	2917.53	2341.14	2687.54	2055.55	3410.41	2409.12	2454.52	2763.87
ATG2B	3540.06	2595.45	2452.75	2387.86	2892.49	3808.43	2406.45	2476.19	1923.24	1882.96	1160.63	1835.6	4432.98	3264.23
ATG3	1686.83	3768.05	2125.24	1680.45	1625.28	949.889	1126.32	949.513	1000.35	999.632	954.012	1387.23	961.465	1364.64
ATG4A	461.344	661.233	431.429	416.539	356.445	681.312	596.019	460.923	426.524	468.964	721.116	651.326	475.056	399.608
ATG4B	2063.47	1793.67	1904.58	1868.93	1943.92	1829.87	1882.78	2417.53	2622.04	2192.8	3055.42	2783.49	1987.25	2022.1
ATG4C	1494.43	1680.6	1728.21	1303.42	1066.08	1274.6	1001.51	1012.27	909.057	1433.5	592.019	489.494	1342.75	1125.49
ATG4D	244.051	176.479	191.863	208.02	330.499	311.357	442.191	316.886	318.527	198.767	491.721	342.454	345.561	498.894
ATG5	1957.67	1849.32	1494.67	1540.49	1620.55	1841.26	1989.42	1726.72	1834.9	1510.65	1155.86	1442	2116.28	1756.26
ATG7	720.702	609.431	551.924	658.462	758.574	1144.39	886.14	955.781	1246.48	755.705	1517.7	1068.01	742.641	908.21
ATG9A	2370.67	2751.88	3125.57	2358.52	2307.15	2549	2544.08	3255.05	3309.43	2734.23	3995.5	3378.42	2151.24	2461.79
ATG9B	16.8515	73.4811	72.0766	9.86287	11.5715	30.0866	14.4992	68.795	55.5628	20.7034	0	24.7938	44.1782	25.5194
ATIC	4169.25	7288.71	6924.94	3742.17	6514.22	4096.77	4946.41	4640.76	5803.01	5404.99	6511.97	6315.18	7718.82	4033.51
ATL1	338.713	455.031	419.097	138.222	66.5168	88.5774	101.303	532.868	117.087	355.253	44.5374	75.7588	69.3602	81.5137
ATL2	1350.8	2474.78	1579.2	1285.92	1162.06	672.338	1075.39	756.342	565.659	943.494	271.576	508.68	1859.14	1226.7
ATL3	12810.8	14800.5	11230.1	13019	19592	11344.1	13998.7	13713	11902.4	10336.2	6523.5	8822.53	20645	11854.8
ATM	8981.84	13226.7	10868.5	9712.82	9274.22	7569.51	6399.9	6350.2	4779.59	7757.27	1922.64	3002.07	7122.3	9461.55
ATMIN	2344.74	1734.13	2047.76	2390.56	2042.36	2089.71	2108.06	2213.18	1456.45	1996	805.781	1464.92	2184.96	2196.92
ATN1	4023.98	3483.26	3948.74	5235.07	3508.52	6077.72	4883.55	3998.53	5242.38	4378.86	5913.27	4605.08	2919.59	3717.56
ATOH1	0	0	0	0	0	0	0	0	0	0	0	0	0	0
ATOH7	0	9.83654	0	0	1.62631	4.60083	0	0	0	0	0	0	0	1.00717
ATOH8	1559.98	892.244	389.261	1513.88	1495.76	4811.97	3336.86	1150.4	1723.2	495.098	1661.58	1848.9	1615.7	1240.25
ATOX1	730.158	855.431	1544.39	1246.3	958.094	755.461	1297.36	1770.32	1277.73	1242.73	2348.82	1438.27	694.717	802.997
ATP10A	6293.04	6683.62	1312.97	7422.82	4245.43	913.515	714.667	11471.3	9295.02	2901.58	6797.61	5096.21	940.759	1792.25
ATP10B	0	4.87255	1.12899	0	0	0	0	0	0	0	0	23.4755	0	0
ATP10D	657.495	578.676	422.523	705.552	396.94	513.267	417.127	472.713	502.533	435.789	408.285	401.033	647.385	510.901
ATP11A	11057.4	8993.38	14019.8	11789.2	10388.6	6360.88	7979.76	12890.6	9003.06	10636.4	5318.69	5442.31	12896.3	16059.4
ATP11B	1542.19	2469.38	2701.92	2488.6	1694.96	1615.04	1797.69	1320.14	1865.75	1494.22	891.339	1564.86	1175.16	2103.51
ATP11C	796.805	2164.28	1015.52	1313.71	821.597	744.83	541.865	618.668	574.768	657.626	228.717	304.052	1662.29	683.845
ATP12A	0	0	8.7728	0	0.800888	0	0	4.19174	52.6535	0	0	0	0	0
ATP13A1	2155.97	3155.49	3576.1	2556.8	2412.74	1930.52	1961.79	2358.31	2229.63	1757.77	2755.89	2335.47	2931.43	2168.41
ATP13A2	2038.44	1898.64	3215.04	2725.55	2610.42	1977.17	1829.74	3534.23	3200.07	2892.63	4387.94	2219.74	1580.69	2385.31
ATP13A3	2813.09	4443.26	2511.48	2820.61	2051.96	2243.57	2359.39	2047.5	2594.81	1873.96	824.483	2062.06	2024.84	3349.8
ATP13A4	0	0	0	0	0	0	0	0	0	1.96338	0	0	0	0
ATP13A5	0	0	0	0	0	0	0	0	0	0	0	0	0	0
ATP1A1	32626.6	39640.8	23753.4	26343.3	26957.9	23061.1	19202.2	40872.7	29615.7	13525.9	22976.3	24420.5	35898	28078.2
ATP1A2	10.356	39.0642	9.07481	27.8399	46.8969	17.656	12.7206	62.1525	154.258	1.97546	160.331	1083.74	2.1603	9.99348
ATP1A3	0	20.993	10.1955	8.40569	3.21937	0	0	0	0	10.6814	0	0	28.0828	9.05936
ATP1A4	0	7.58049	36.1768	16.8739	34.4209	0	0	3.26695	4.13454	3.09998	0	17.0821	2.0024	7.70189
ATP1B1	618.554	1850.85	1014.78	638.906	111.929	2194.92	114.133	510.548	935.173	677.462	130.323	73.1226	1158.73	544.936
ATP1B2	35.3785	28.1783	33.796	27.175	20.3137	23.3384	0	14.1414	34.0897	8.05642	22.593	22.7155	13.2109	18.2666
ATP1B3	13290.6	9942.02	11610.7	14208.5	6830.24	5749.38	7081.21	9259.3	9082.14	9050.35	5548.08	8230.3	8166.55	9047.68
ATP1B4	5.62312	0	0	0	0	13.4779	5.10444	5.44827	4.44575	0	0	0	2.08352	3.00009
ATP23	211.239	60.0407	174.174	288.429	172.227	267.552	370.245	301.662	218.54	161.604	276.339	311.009	206.199	218.949
ATP2A1	203.213	187.898	353.632	152.573	109.811	71.3775	109.475	85.6674	200.884	96.0693	58.3892	54.4308	167.149	124.869
ATP2A2	8155.17	10772.4	12836.4	8576.83	5968.91	4669.28	6007.7	12207.6	5902.75	8694.36	5580.39	6284.91	6931.91	8100.29
ATP2A3	18.9059	86.6086	111.944	58.4272	11.4874	55.5118	7.95552	85.1347	52.2431	57.0223	0	6.66827	278.766	73.2739
ATP2B1	6772.38	7783.36	13652.9	9141.02	3769.45	3398.24	2736.62	9282.66	3658.28	7375.96	2915.3	3409.11	3710.34	6083.47
ATP2B2	102.904	292.44	112.764	20.9522	19.1999	104.719	0	0	0	0	0	0	0	0
ATP2B3	0	22.568	4.67898	0	6.57751	0	0	0	0	7.94026	0	0	0	2.34653
ATP2B4	15640.7	9783.17	10381.8	14216.4	19002	11279.8	14393.4	16492.2	12811.5	15759.4	13364.5	11787.6	18153.3	14692.8
ATP2C1	2944.37	4153.1	4681.08	3098.12	3020.22	2223.42	2144.52	2744.54	2083.28	3903.49	1132.14	2046.49	4033.62	2806.03
ATP2C2	0	0	0	0	0	0	0	3.11465	0	0	0	0	0	0
ATP4A	0	0	0	0	0	14.9335	0	0	0	0	0	0	0	0
ATP4B	0	0	0	0	0	0	0	0	0	0	0	0	0	0
ATP5F1A	17644.3	30402	19202.1	14933.7	26368	20073.3	24813.9	18881.3	23280.4	18605	26759	25629.9	22403.6	16980.3
ATP5F1B	21977.3	37204.1	35379.3	21336.9	31202.5	19901.4	28954.5	19678.1	26043.9	32083.3	43364.6	36061.9	29858.6	20697.3
ATP5F1C	4390.75	9537.48	6927.64	4563.13	8302.64	4699.49	5659.88	4290.53	5619.29	5482.21	6372.81	6910.84	6946.76	2079.98
ATP5F1D	3262.06	5151.03	4822.47	3870.99	6471.07	4024.08	6142.43	4908.74	6476.62	6183.32	13363.7	6378.15	4227.22	4131.97
ATP5F1E	3794.3	4533.49	3516.45	4024.81	6366.55	3459.19	4838.45	4887.05	3095.17	4042.64	4781.45	4453.82	4887.01	3761.31
ATP5IF1	1613.77	1958.81	1486.55	1685.64	2665.34	1499.29	2346.17	2029.31	1681.6	2599.78	1854.59	1540.53	1404.95	1684.99
ATP5MC1	1659.59	4229.73	2570.38	1631.67	3088.22	1148.49	2511.14	1834.98	1768.16	3150.42	4587.59	3359.4	2334.19	1579.1
ATP5MC2	5947.83	13277.4	9679.75	6039.05	10325.4	7849.11	8971.36	8292.17	9825.22	6475.32	13398.4	11705.5	8850.14	5689.63
ATP5MC3	4355.28	8597.14	5873.14	4620.67	7383.66	3819.77	6219.31	5586.99	5766	6525.36	10735.5	5547.91	5537.57	4134.12
ATP5MD	1135.39	2733.28	2206.34	1561.52	2362.53	1207.61	1393.44	1249.14	794.548	1947.03	1401.14	1156.27	1336.94	1134.92
ATP5ME	1312.31	3016.68	2544.29	1376.12	2312.09	1213.28	2009.87	1606.64	1669.29	1884.87	2694.71	1597.25	2127.32	1499.4
ATP5MF	1844.41	2547.78	1923.04	1712.12	3381.51	1717.93	2514.15	1853.88	1963.04	2207.21	2388.35	2304.41	2047.23	1595.14
ATP5MG	2380.71	5583.06	3388.66	2709.69	3713.67	2552.19	3195.36	2947.3	2547.27	3625.31	4581.77	3883.26	3048.11	2634.66
ATP5MPL	2161.22	4449.51	3292.29	2305.39	5511.03	2906.91	4150.37	3532.15	3277.82	2832.74	5585.41	5264.03	3962.65	2508.56
ATP5PB	5248.15	7643.4	7070.22	4607.36	7227.92	4454.08	5862.83	5047.44	4556.07	6514.49	4590.61	6247.45	7454.83	4436.09
ATP5PD	2092.3	2769.49	2250.54	2084.03	3176.66	1959.6	2320.7	2454.69	2162.02	2470.58	3218.35	2986.02	2578.92	2071.17
ATP5PF	1877.99	2318.07	2065.97	2180.85	3506.84	1955.85	3467.55	2246.83	2147.45	2986.95	2786.51	2299.69	2961.94	2173.03
ATP5PO	4882.96	10016.4	6444.57	4584.76	10905.9	6237.31	7105.24	7093.08	6172.08	5699.41	8779.46	8225.66	9106.18	5405.79
ATP5S	742.484	391.483	328.409	460.803	346.389	719.842	729.221	465.555	533.477	311.346	315.755	332.277	379.585	493.394
ATP6AP1	5297.04	3828.18	6524.55	6506.04	4861.73	6460.41	7431.37	8532.67	6649.9	9013.38	10689.9	9357.25	5375.25	7749.26
ATP6AP1L	5.37599	0	5.67767	60.1578	51.1819	193.116	170.016	122.955	55.1908	114.254	198.366	167.91	91.9433	56.4962
ATP6AP2	6846.87	3862.62	5423.01	7065.74	3680.58	5825.33	6068.39	6103.43	4295.05	5903.68	2362.85	3442.37	5456.68	7914.59
ATP6V0A1	2140.93	2529.6	2609.31	2146.96	1979.23	2455.32	2256.75	2326.76	1744.9	2107.01	2270	3269.88	1683.72	2373.06
ATP6V0A2	3439.11	2867.73	3013.91	3029.52	2335.55	2326.32	2550.88	3487.18	2908.09	3018.07	1735.06	1969.84	3064.69	3313.86
ATP6V0A4	0	8.61751	2.11572	0	0	0	0	0	0	0	0	0	0	0
ATP6V0B	2655.04	4245.86	3006.31	2235.42	1863.13	2454.36	2038.34	2370.53	1953.54	3824.38	4737.38	3195.23	1944.28	2833.02
ATP6V0C	6343.34	5852.58	7858.59	6778.84	6199.84	7864	7101.6	7960.91	9079.35	7806.54	13549	8992.04	4306.8	7727.43
ATP6V0D1	4021.59	4504.74	4238.02	3831.02	3815.57	3934.68	4452.8	5254.5	5299.99	4886.94	7940.87	5020.27	2965.74	4221.95
ATP6V0D2	12.5526	9.803	30.1606	0	0	0	0	4.25635	80.7858	7.95575	0	0	1.41848	19.0733
ATP6V0E1	7907.13	6950.85	7448.35	10028.8	9297.98	10167.4	8587.36	9978.55	9586.37	8778.28	10776	7909.43	6230.83	7432.76
ATP6V0E2	992.791	758.172	1092.5	938.445	1145.56	975.776	1646.56	2217.39	1198.72	2512.6	2884.4	1903.26	818.442	912.226
ATP6V1A	3216.16	6167.83	5291.64	4744.27	3784.98	3066.05	4190.55	3348.1	3549.55	2755.49	2535.79	3138.03	2034.88	4391.41
ATP6V1B1	0	0	14.8307	6.31149	0	0	0	0	7.35059	2.92033	3.52951	0	4.44432	0
ATP6V1B2	5967.22	5039.35	4780.77	4583.09	5249.65	5658.27	5842.46	5668.21	6072.66	5197.83	6295.08	6173.17	5499.36	5571.82
ATP6V1C1	2320.13	1844.25	1627.51	2173.03	1642.23	1808.61	1550.27	1646.19	1221.95	1920.99	766.134	1300.04	1406.09	2251.13
ATP6V1C1_1	1500.76	2082.17	1352.22	1432.09	1134.64	1094.75	1427.88	1135.5	1108.86	1567.24	543.024	804.145	1288.89	1744.59
ATP6V1C2	43.9765	54.2658	1532.04	14.2609	23.9132	45.8589	25.1315	56.5303	44.5849	29.4961	0	17.5435	78.376	31.95
ATP6V1D	3604.07	4706.05	3352.14	3366.25	2455.78	2273.2	2088.39	2316.72	2542.26	3483.28	2034.05	2775.35	3054.27	2777.13
ATP6V1E1	3404.23	4494.43	3988.23	3950.24	3312.21	2470.76	2893.94	3075.08	3058.42	4857.86	2991.88	3363.33	3767.27	3241.81
ATP6V1E2	0	6.51585	0	2.16626	0	0	11.0513	0	0	0	0	0	0	0
ATP6V1F	1370.53	1681.1	2026.71	1588.24	1621.04	1561.07	1785.74	1783.99	1721.76	1700.37	2716.25	1627.15	1106.27	1232.01
ATP6V1G1	3223.86	4570.8	3589.43	3378.62	2581.38	3220.44	2803.25	3373.74	3126.41	4324	3384	3012.92	2155.28	3103.24
ATP6V1G2	0	6.41916	1.12053	0	4.03509	0	0	3.14497	0.846902	4.91427	0	13.1997	10.717	5.00011
ATP6V1G3	0	0	0	0	0	0	0	0	0	0	0	0	0	0
ATP6V1H	3575.74	4461.26	3294.34	3266.83	3081.2	2871.93	2935.74	3128.04	3364.21	3894.1	3008.74	2678.53	2295.75	3170.46
ATP7A	4470.74	2175.72	1580.89	7635.03	6127.84	1589.94	1886.59	3028.82	2500	2146.25	704.756	2080.43	2491.07	6378.21
ATP7B	63.2688	78.5727	93.9265	82.1461	64.8602	56.3666	60.9416	59.3683	28.7714	63.4396	79.0816	10.5257	86.3544	36.6776
ATP8A1	6.38501	223.955	469.861	20.6111	108.701	3.63567	9.57702	4.53953	7.48694	5.78636	4.02615	0	41.3401	8.62323
ATP8B1	88.0795	65.8216	74.4109	396.076	147.643	586.429	455.157	223.868	199.748	206.804	122.272	330.571	545.791	814.299
ATP8B2	12911.2	8721.49	12373.9	19651.1	10712.9	13963.8	15896.6	17152.1	16812.4	16553.5	22970.2	18164.2	11818.7	19367
ATP8B3	63.3204	18.5483	3.23293	34.7054	5.78338	50.9049	6.57791	15.3801	14.665	2.24227	12.164	0	9.29527	66.2513
ATP8B4	154.849	29.9427	10.6095	76.6172	15.3917	304.522	132.698	50.1908	118.341	29.0136	30.9092	4.43631	95.3896	73.1417
ATP9A	4009.02	1840.44	1962.09	3788.24	3392.29	2907.9	2495.12	4425.1	3494.73	3618.48	3538.11	3435.17	3613.81	2915.73
ATP9B	2249.61	2265.22	2476.62	1967.14	1994.86	1954.12	1874.36	2153.42	1701.07	1662.79	1824.12	1932.83	2444.55	2310.36
ATPAF1	1954.6	1530.41	1912.86	1579.72	1694.03	1359.65	1432.21	1797.61	1314.17	1935.28	966.4	1494.13	1012.38	1822.76
ATPAF2	822.411	1240.97	1185.94	935.792	916.77	1022.13	989.892	663.502	1033.33	1033.72	1399.47	1326.05	917.445	717.666
ATR	2709.78	3531.65	2628.74	2076.36	1776.93	1661.08	1723.29	1407.32	1320.67	1796.34	416.396	840.959	1882.56	2781.29
ATRAID	2016.77	1312.05	1323.18	1289.74	2079.5	2726.2	2267.65	2688.67	1958.34	1452.53	3538.49	3285.87	1690.25	2203.71
ATRIP	325.325	568.473	613.659	388.097	418.223	506.101	378.078	421.664	533.522	415.18	671.844	542.105	480.87	437.028
ATRN	4424.17	3569.7	4150.89	4453.5	2768.62	3794.13	3753.1	4161.86	3150.98	3959.37	3223.06	3541.79	3271.17	4442.56
ATRNL1	564.998	289.639	188.331	673.035	232.021	2649.07	1654.55	335.102	361.851	1089.78	300.853	813.465	260.668	1526.08
ATRX	4215.75	4814.18	3041.94	3922.83	2900.34	4013.76	3305.7	2551.73	1702.39	3858.61	806.336	1797.56	1919.44	3847.64
ATXN1	1054.82	282.978	498.245	1045.5	623.618	854.014	952.96	1187.62	757.792	820.822	698.874	1066.09	797.312	1271.16
ATXN10	990.445	917.361	948.24	1287.52	1970.26	1944.26	1895.68	1310.79	1246.67	1814.35	1545.08	1750.6	1607.46	1833.75
ATXN1L	2630.28	2371.33	2148.5	2452.9	2767.83	2675.32	3000.76	3144.9	2564.55	2264.17	2727.18	2855.2	3435.87	3636.11
ATXN2	1959.06	3527.28	3234.43	2342.05	1865.3	2414.45	1484.44	1889.28	1468.56	2073.26	1437.06	1362.15	1862.99	1904.56
ATXN2L	2919.9	4825.14	4455.58	3113.88	3294.84	3012.95	3276.62	3665.2	3887.31	3367.17	5679.07	4315.02	2712.86	3175.9
ATXN3	2498.94	2538.65	1546.11	2026.78	3786.38	1566.43	1720.72	1908.88	2112.69	1136.53	594.76	1107.54	1862.07	1901.44
ATXN7	1403.24	963.361	1011.54	1127.53	1026.22	1214.37	1131.05	887.978	922.288	1018.91	634.764	822.174	875.812	1081.99
ATXN7L1	391.841	409.664	350.898	329.767	475.242	649.371	790.9	536.584	459.639	287.361	361.247	398.452	212.563	437.307
ATXN7L2	1610.77	1650.93	1785.69	1734.41	1977.53	1760.6	1410.47	1750.84	1726.28	1698.16	2447.87	1735.34	2113.93	1837.2
ATXN7L3	4233.87	5739.33	5848.8	5180.62	3447.08	2710.37	2677.46	4604.39	4425.26	4410.41	5067.95	5041.37	4055.52	3989.99
ATXN7L3B	4203.6	3288.93	4198.61	3922.69	5985.78	6410.52	7586.29	7633.74	6722.46	4255.16	10611.9	9534.79	6257.4	6213.54
AUH	654.379	1033.36	684.534	893.609	1885.84	989.171	1460.81	894.537	667.083	671.081	1115.29	990.973	1493.93	1133.8
AUNIP	10.3229	0	7.99039	2.12956	21.7537	2.76338	5.07151	9.34003	0	15.7299	10.9151	6.62358	5.0222	9.99778
AUP1	2944.28	5592.66	3562.26	2390.71	4316.05	3316.18	3412.31	4869.82	3748.61	3175.2	7280.97	4498.36	4976.73	3313.92
AURKA	251.365	181.963	216.082	218.365	425.973	151.362	356.44	128.799	402.951	235.848	241.823	451.465	386.185	223.864
AURKAIP1	472.711	563.483	616.969	631.757	1085.8	662.999	1319.89	1089.64	1337.47	1098.1	2787.91	1333.76	578.9	519.033
AURKB	47.6758	33.9692	28.4302	32.2657	127.377	0	102.731	0	157.167	67.0143	87.1784	171.742	126.853	129.068
AURKC	171.343	64.8284	176.442	211.339	323.389	305.501	264.444	171.78	247.426	228.164	489.114	398.661	63.7724	228.683
AUTS2	445.48	186.517	1539.45	995.549	105.938	709.972	169.877	243.083	138.532	856.076	565.752	466.184	347.372	105.686
AVEN	663.905	1428.1	1291.01	739.116	964.907	541.378	428.794	557.833	860.675	919.838	1108.18	1117.18	566.856	503.234
AVIL	201.536	173.708	412.024	1081.93	379.034	294.744	299.206	383.06	424.693	413.869	454.494	449.486	207.737	402.315
AVL9	2332.26	2876.93	2652.3	2379.66	2003.48	1756.46	1606.57	1690	1916.66	1660.58	945.623	1184.84	2205.22	2560.69
AVP	0	0	0	0	0	0	0	0	0	0	0	0	0	0
AVPI1	8160.75	4373.97	2005.94	4890.02	6401.29	13080.9	9918.86	5353.59	5232.87	5340.71	9271.16	6503.75	4209.06	8049.06
AVPR1A	0	0	3.29229	0	0	0	0	0	0	1.99784	0	0	0	0
AVPR1B	0	9.62848	0	0	0	2.92292	0	0	0	0	25.323	0	0	0
AVPR2	0	0	0	0	0	0	0	0	0	0	0	0	3.67991	5.87792
AWAT1	0	0	0	0	0	27.8176	0	0	0	0	0	0	0	1.00949
AWAT2	0	4.85545	0	0	0	0	0	0	0	1.97878	0	0	23.6903	2.01055
AXDND1	5.88341	3.43482	19.6194	4.68014	3.68766	19.6136	8.88815	0	7.43675	17.4106	0	0	6.97493	6.85
AXIN1	1907.73	2015.93	2282.31	1947.04	1954.95	1850.03	2204.63	2191.36	2393.14	1971.8	3416.46	2565.36	2462.25	1949.38
AXIN2	3213.24	2590.93	1300.7	4773.57	5472.14	567.75	740.749	2771.95	3568.73	2415.02	3869.45	2152.16	2426.89	1671.78
AXL	27086.3	9365.53	12352.3	20970.7	21027.2	24008.8	29311.7	31946.8	30233.9	21215.7	39399.7	22894.1	24054.2	36334
AZGP1	0	0	0	0	0	0	0	0	0	0	0	0	0	0
AZI2	3936.33	2110.21	2941.96	3254.08	2725.84	3434.17	2888.87	2286.44	2353.26	3997.76	1134.61	1815.53	2382.55	3135.3
AZIN1	6760.53	7652.84	5604.68	5096.66	3757.11	6535.19	8057.16	5418.81	3792.85	7045.52	2710.26	4049.23	3861.49	6208.12
AZIN2	1945.29	1139.32	131.154	2155.41	1354.27	875.062	199.727	779.416	2785.9	1251.75	1255.32	1805.21	371.046	836.506
AZU1	0	0	0	0	0	0	0	0	0	0	22.4389	0	0	0
B2M	16054.8	6082.55	3627.55	23142.6	14035.6	24635.1	22118.5	30907.5	25995.5	11992.6	14028.4	10018.4	13561.1	19756
B3GALNT1	5995.94	1593.36	1532.55	9507.2	3140.31	3305.42	5690.91	6193.87	8787.45	1575.59	2164.88	5651.01	105.483	3915.61
B3GALNT2	727.816	986.392	1237.52	787.33	646.156	539.051	754.318	648.342	583.638	615.153	463.228	733.227	1203.06	801.434
B3GALT1	30.1364	46.188	10.8219	12.4704	1.52877	20.5792	0	2.22022	0	2.02267	0	2.84014	0	0
B3GALT2	3.44801	0	0	0	0	7.38004	5.32254	3.48916	0	1.86237	0	0	0	9.29868
B3GALT4	94.2375	94.8454	128.602	123.908	49.4701	134.661	51.6237	126.678	103.176	75.4215	46.9008	8.7927	16.7762	83.2087
B3GALT5	0	0	0	0	0	0	0	0	0	0	0	0	0	0
B3GALT6	115.364	244.038	316.05	246.408	312.205	220.867	200.341	360.561	326.582	406.814	648.995	662.895	180.573	205.405
B3GAT1	0	0	0	0	0	0	0	0	0	0	0	0	0	0
B3GAT2	61.0071	50.1086	65.4783	38.083	21.1726	44.2644	28.6748	45.7513	36.1902	57.906	59.8254	32.6304	83.1343	33.3459
B3GAT3	878.957	1749.29	1531.74	1312.85	1415.89	1250.57	1689.47	1540.09	1142.13	1814.22	3367.27	1843.44	1119.42	1391.9
B3GLCT	1647.28	752.614	1287.34	1322.23	1024.9	792.1	567.786	1109.69	1576.13	1852.56	942.562	1521.77	1247.82	1372
B3GNT2	1204.46	1202.48	1512.53	1268.77	443.373	536.599	546.55	451.69	686.29	1898.69	395.367	422.4	960.212	1204.67
B3GNT3	0	0	0	0	0	0	0	0	0	3.92675	0	0	0	0
B3GNT4	0	0	0	0	0	5.59591	0	0	0	0	0	0	2.92667	11.8339
B3GNT5	86.2845	36.8654	130.457	121.807	49.9979	100.096	132.648	104.614	25.7822	30.9489	38.1978	12.8826	76.8579	70.1824
B3GNT6	0	4.61946	1.05546	4.84082	0.712264	0	7.33548	0	2.24886	3.59744	0	0	0	0
B3GNT7	32.5594	134.249	48.5355	47.2988	631.628	5.90138	18.2527	271.777	346.787	20.8162	47.1426	43.6843	40.2674	0
B3GNT8	628.114	405.314	1126.5	884.607	961.818	319.815	1044	886.444	1034.69	702.689	2161.13	1271.71	618.038	1180.52
B3GNT9	1301.84	616.03	494.498	1042.42	963.25	2256.31	1335.69	1655.56	1939.9	777.035	4861.02	2110.74	883.403	958.938
B3GNTL1	449.443	795.053	494.341	419.22	841.646	582.28	639.299	824.257	592.288	807.101	713.533	1197.7	889.702	486.879
B4GALNT1	0	0	0	2.10354	0	0	0	2.03214	0	0	0	0	0	1.04367
B4GALNT2	0	0	0	0	0	0	0	0	0	4.90844	0	0	0	0
B4GALNT3	27.1665	128.215	286.027	9.37655	4.00916	27.7018	7.74095	154.08	0	110.261	18.5898	0	5.94111	9.04524
B4GALNT4	73.0593	1345.93	1150.72	140.814	819.397	51.7413	43.7797	164.469	260.044	227.664	568.993	168.299	774.475	153.325
B4GALT1	5631.31	7105.67	12800.3	3076.33	4642.66	4352.1	5836.2	3464.1	6118.54	4480.76	7478.11	8593.57	6711.42	7785.9
B4GALT2	1179.91	1479.86	1393.33	1323.28	1598.06	1588.12	2236.71	2027.74	2507.13	2865.2	5208.08	2425.68	1677.83	1145.47
B4GALT3	697.943	889.028	765.371	639.8	741.763	774.109	725.047	544.466	852.276	772.437	1257.15	1071.3	755.025	744.231
B4GALT4	909.734	1190.17	859.377	1328.66	931.83	2025.88	1463.77	1030.12	1087.92	519.365	783.904	1077.13	1025.69	974.878
B4GALT5	5908.07	2051.7	2986.45	6695.89	4357.87	4067.06	4716.65	5016.26	5182.73	4103.66	4032.4	5663.36	3367.26	5074.5
B4GALT6	40.345	78.1651	45.3879	149.182	14.792	77.2369	35.6021	4.47052	95.7169	119.93	2.64099	0	336.357	68.6102
B4GALT7	718.795	647.944	694.752	637.002	1227.41	1162.49	1583.39	1590.36	1221.62	1127.72	1916.02	1195.44	706.344	820.126
B4GAT1	519.711	1073.86	1233.75	802.92	760.839	955.975	868.344	1265.61	597.082	1259.42	1474.63	1248.92	590.517	829.473
B9D1	261.797	616.06	459.821	425.976	627.539	420.656	608.694	685.477	944.379	399.605	1539.76	772.612	699.712	446.8
B9D2	351.834	494.944	608.729	470.358	598.61	484.522	631.095	361.945	804.801	513.715	1345.6	668.369	607.13	405.287
BAALC	203.67	374.951	949.871	80.2619	492.184	0	5.93345	271.209	225.52	100.204	532.768	99.543	89.7668	53.684
BAAT	0	0	0	0	0	0	0	0	0	0	0	0	0	0
BABAM1	2604.79	1743.19	2368.22	2569.9	3001.5	3398.36	3468.02	3482.68	4009.81	2766.77	6495.15	4559.55	2659.42	2728.46
BABAM2	1369.21	1973.01	1478.7	1050.98	1224.94	1646.83	1269.59	1361.65	1341.99	1033.27	1635.07	1419.64	827.484	1025.59
BACE1	2468.02	2738.43	1836.82	2275.11	814.432	2250.81	1986.65	1608.13	1212.18	1003.28	1373.47	1596.41	992.349	1851.81
BACE2	6999.73	2515.16	2345.8	9953.74	3140.05	5827.66	4818.4	7687.07	8623.08	6365.24	12303.3	6941.2	5355.09	6282.26
BACH1	2667.55	835.975	606.258	2498.63	1187.2	2277.69	1426.21	2169.38	1599.9	1904.14	749.505	847.674	1821.04	2278.21
BACH2	781.495	277.135	848.742	818.073	220.474	250.856	429.092	363.741	555.319	1749.13	485.311	397.144	250.975	636.45
BAD	3683.06	2910.55	4301.21	3074.54	2875.02	3919.85	3048.89	2770.61	3773.68	5075.17	7851.88	4466.64	3192.39	2860.81
BAG2	1313.34	1349.22	1856.99	1695.73	1246.29	442.806	616.007	1632.24	1254.36	3093.2	510.568	814.864	1093.87	1222.89
BAG3	4297.59	4358.99	3841.35	4407.44	4428.8	4725.42	4618.24	5139.73	5572.8	4405.7	5233.76	5383.33	2065.33	3266.51
BAG4	1114.89	1015.34	1088.58	1306.72	1078.51	1541.25	1483.94	1291.72	1122.28	1077.71	731.487	818.683	1249.7	1499.32
BAG5	2416.5	2644.1	2974.34	2391.55	2222.42	2033.56	1915.62	2289.81	1826.3	2931.52	1277.62	1652.19	2747.89	2642.16
BAG6	6929.11	8128.25	9406.15	6959.12	7565.99	7149.34	9636.01	8086.69	8726.17	8840.9	14010.8	10627	6486.89	7388.75
BAHCC1	2179.25	1391.85	1463.88	2253.02	2060.2	2889.63	2087.11	1241.98	2270.32	1814.98	1487.2	2240.11	2428.69	1618.4
BAHD1	1746.35	1239.1	1236.47	2092.4	1783.4	2047.05	2291.81	2168.61	2296.71	1452.5	3108.98	3349.17	1539.36	2294.42
BAIAP2	897.348	2165.38	1796.37	1091.53	1342.43	915.905	882.32	1437.89	972.141	1420.87	2262.29	1338.85	1268.46	1663.79
BAIAP2L1	494.26	693.013	583.87	594.465	241.371	335.305	297.503	221.592	527.585	618.412	176.907	650.763	781.319	187.306
BAIAP2L2	23.892	82.7247	25.1803	187.326	9.49929	0	16.7185	41.8862	103.813	90.9056	180.72	49.6166	59.8309	3.05413
BAIAP3	20.886	1.62318	20.3141	41.7728	2.40599	0	9.69958	24.9117	11.9768	3.78104	12.469	21.6956	10.0901	35.4392
BAK1	1088.64	1704.89	1589.53	1262.86	1566.84	1149.59	1396.13	1414.63	1998.73	2173.34	2363.41	1968.25	1749.42	1184.6
BAMBI	250.557	862.524	274.948	190.918	969.085	6.3311	11.0521	318.656	52.9176	374.882	219.355	118.118	2867.3	84.6867
BANF1	3375.63	3783.86	4199.63	4023.6	5591.67	4066.2	5371.22	5651.88	5807.74	5674.49	10562.9	7574.33	5499.63	3638.45
BANF2	0	0	0	0	1.60988	0	6.79538	0	0	0.976249	9.63353	0	0	0
BANK1	407.063	290.562	239.014	407.148	307.123	1061.06	407.556	394.671	384.332	368.534	428.002	191.555	161.244	242.163
BANP	205.856	273.144	407.604	381.386	404.71	380.769	393.479	418.126	333.26	562.399	554.005	483.541	483.596	388.207
BAP1	3973.67	3821.71	3471.84	4312.21	4832.21	4936.47	5025.82	5507.05	5747.67	4104.5	8889.53	6059.83	3864.13	4717.97
BARD1	216.524	48.676	415.85	114.327	209.125	214.463	280.604	103.319	136.303	210.195	81.1205	311.647	165.582	126.816
BARHL1	0	0	0	0	0	0	0	0	0	0	0	0	0	0
BARHL2	0	71.8702	73.6852	6.28043	39.4464	0	0	6.09169	9.77121	5.79035	7.02013	38.8948	3.76346	14.1724
BARX1	311.835	94.1705	106.022	692.225	827.563	53.692	46.1364	4.62137	119.94	0.908045	17.6705	28.0082	29.6823	291.832
BARX2	3.64817	3.31288	0	3.11441	0	0	0	9.07326	7.23242	2.90637	0	3.96095	0	0
BASP1	8415.33	1068.42	5382.98	8217.57	6925.43	6687.31	9939.94	10969.2	7236.73	6594.56	2974.7	6742.08	6303.81	10934.3
BATF	0	8.03309	3.40018	4.07454	0	0	0	0	0	0	0	0	6.81261	0
BATF2	87.6904	406.607	14.6396	259.368	67.5829	61.432	23.9955	118.999	268.162	34.9685	81.8838	32.3538	66.0367	21.0348
BATF3	0	1.62476	0	0	5.52644	0	10.3827	7.75398	0	0	0	0	41.8661	18.2876
BAX	2817.3	2793.82	2002.82	2527.12	3108.77	1830.52	1957.04	2629.53	3413.66	2708.85	4486.71	3006.84	4184.18	2062.39
BAZ1A	3439.99	3228.79	3015.35	3231.04	2885.72	1780.77	2122.17	2204.38	2631.5	2244.01	842.746	1374.9	3539.76	2653.79
BAZ1B	4990.35	4074.51	4188.57	4798.13	4430.39	7260.52	5691.24	3916.63	4290.44	4619.37	2464.03	4119.86	4953.49	5672.69
BAZ2A	3610.46	3466.51	4200.12	3872.22	4238.12	4327.59	3938.54	3498.73	3449.83	2738.68	3421.39	3669.45	4328.95	4902.19
BAZ2B	2776.26	1711.04	1603.95	3186.01	1431.21	3515.51	1524.28	1398.69	1024.67	1014.24	441.168	782.138	1199.03	2742.6
BBC3	207.272	824.469	547.826	235.235	497.956	523.273	320.144	330.483	219.565	500.433	608.149	374.929	757.689	227.988
BBIP1	364.983	703.632	453.41	316.673	393.348	343.815	225.061	188.921	117.86	302.298	292.761	208.544	194.848	242.046
BBOF1	87.6127	49.0346	97.5663	42.7692	33.8976	183.414	98.1825	47.1573	35.7564	117.3	57.3846	24.2574	104.014	64.0831
BBOX1	0	0	0	0	0	0	0	0	0	0	0	0	0	0
BBS1	1596.58	1156.93	1616.82	1591.26	2108.7	2219.81	2016.59	2663.52	2080.18	1671.13	2915.44	2241.32	1999.37	1640.23
BBS10	741.254	631.482	722.434	643.187	626.093	643.852	736.49	813.31	542.227	648.924	312.431	629.468	610.103	725.155
BBS12	363.122	359.679	370.592	587.466	569.59	770.609	514.702	498.732	441.648	442.451	176.454	184.887	553.462	660.413
BBS2	796.008	851.199	1054.74	545.84	660.767	401.059	292.256	310.594	366.983	673.084	1031.92	1010.51	716.318	534.763
BBS4	1729.89	1460.68	1143.42	1757.83	2026.26	3026.71	2374.27	2265.84	1964.75	1475.67	2422.99	2774.42	1029.55	1903.99
BBS5	303.68	213.366	158.37	282.67	181.751	279.749	208.552	180.996	133.487	206.431	90.6827	132.399	106.317	250.594
BBS7	855.884	539.585	439.041	608.944	554.939	913.522	759.476	592.556	392.923	407.003	303.962	458.669	548.489	759.027
BBS9	928.79	765.102	414.259	878.656	908.199	1366.18	1210.04	1258.74	1440.54	994.539	1378.2	1361.21	633.162	597.266
BBX	3234.31	4100.46	4999.74	5354.65	3148.54	3981.88	5768.08	4508.74	3994.57	5084.75	3176.38	3601.01	3199.72	5329.53
BCAM	8.79896	176.95	238.095	182.276	386.819	28.4681	15.0861	96.6831	174.706	19.64	26.9182	9.09674	195.667	26.5682
BCAN	8.15303	39.6535	3.17193	4.78026	0	0	0	0	0	1.77236	0	0	0.859531	0
BCAP29	4677.98	1696.86	3015.96	3267.24	1885.1	2246.75	1995.59	2986.88	2672.91	2638.8	987.14	1701.79	1760.71	3014.78
BCAP31	5363.53	5490.74	5858.95	5488.94	6645.91	5972.24	7338	8426.33	7985.01	8668.94	14160.7	10783.4	9740.38	5867.21
BCAR1	3846.87	3794.31	1723.42	6958.79	6930.74	3131.9	3954.91	5762.29	7680.04	6805.74	9131.94	5239.34	6132.97	4797.9
BCAR3	1227.32	494.606	1941.99	1460.92	1080.5	848.124	599.706	560.729	1679.42	1287.77	627.313	452.524	619.777	873.115
BCAS1	8.62631	1.65403	0	8.80951	0	6.64873	14.4165	39.8138	20.8538	9.27476	25.0641	31.8482	0	13.7663
BCAS2	1718.71	2411.61	2161.61	1648.93	1599.39	1374.62	1473.11	1199.98	1085.09	1669.47	931.156	1172.66	2068.08	1822.77
BCAS3	1940.06	2076.62	1694.94	1571.06	1510.89	1768.07	1620.59	1430.81	2224.95	1290.47	1946.77	1978.01	906.487	1313.2
BCAS4	87.9176	92.0051	78.28	104.4	50.7927	73.1318	68.8299	83.6522	162.273	71.0832	80.8516	121.204	257.387	124.237
BCAT1	29.844	19.7133	17.0873	25.8061	0	97.0979	35.0636	109.431	174.518	1634.74	157.007	190.158	7.42097	8.91974
BCAT2	1486.91	2421.37	1694.04	2333.02	1720	2568.33	3419.3	2649.63	2782.97	2643.9	5021.04	3549.79	1976.47	2057.56
BCCIP	2617.46	3372.3	1954.94	2272.66	2026.85	1528.48	1557.02	1282.38	1028.62	1868.92	828.748	1177.15	2002.4	1567.32
BCDIN3D	376.639	527.394	618.467	429.759	500.53	527.412	669.015	677.287	552.224	512.564	751.385	609.801	424.673	678.204
BCHE	36.5884	8.04144	19.6199	36.2001	165.864	15.8769	31.7798	194.083	7.85508	0.992525	8.96357	3.73504	0	12.8566
BCKDHA	1613.36	3071.41	1526.19	1459.79	2258.31	1845.88	2750.77	1819.91	1631.62	1902.37	4062.2	3224.99	2101.68	1763.67
BCKDHB	503.869	618.928	693.99	470.707	568.551	410.552	537.119	604.163	599.236	425.254	556.893	470.99	526.114	535.911
BCKDK	2616.57	3505.25	3797.55	3107.92	3623.13	3869.19	3874.39	3171.71	4268.19	3776.13	6958.21	4433.93	2487.39	2761.67
BCL10	1329.47	1006.89	1399	1263.69	934.493	982.994	903.717	1054.71	1108.32	1445.84	930.979	899.001	894.581	1115.84
BCL11A	35.5055	103.19	36.8455	46.4467	70.5758	65.6411	96.769	50.371	9.26946	122.842	218.868	36.1521	407.053	199.046
BCL11B	18.5195	64.7172	112.251	53.854	37.7856	0	0	0	0	31.4868	13.2851	0	183.146	686.964
BCL2	87.2105	84.5462	33.161	95.931	46.0866	383.789	329.824	150.402	96.277	133.812	150.893	297.685	103.405	213.993
BCL2A1	0	0	14.1966	10.7225	16.6484	0	0	0	0	10.7186	7.4364	0	0	0
BCL2L1	17088.9	11273.8	6166.39	18978.4	26695.6	12482.4	12752.5	23768.8	25061.6	10571.6	22863.8	24894.5	19293.8	16433.8
BCL2L11	399.83	411.31	704.364	123.628	383.584	865.631	628.592	446.967	255.455	312.745	517.439	510.299	519.488	584.368
BCL2L12	662.726	430.978	532.147	980.066	914.011	1081.82	1140.67	1039.35	1267.71	1002.71	1992.45	1142.3	605.864	641.049
BCL2L13	4787.54	4930.71	4361.23	4959.63	6383.57	4833.53	4505.49	6302.76	5978.35	3839.25	6416.74	7516.89	5627.03	5442.85
BCL2L14	63.1026	19.2701	5.46511	72.6399	15.271	37.5655	5.17663	21.5318	129.168	3.06016	2.63961	0	56.4868	28.3017
BCL2L15	212.61	40.5328	139.921	190.274	136.984	162.765	142.829	180.527	108.614	115.695	103.955	84.1213	140.595	236.278
BCL2L2	2414.38	2011.27	2485.62	3554.65	2059.38	2610.04	2610.21	3222.89	2231.91	3617.18	2851.8	2772.71	1553.04	2593.72
BCL3	21.3408	8.06885	5.66236	7.28897	32.9329	17.4332	25.0797	26.3012	61.7695	6.72178	51.3102	0	8.98836	29.3351
BCL6	1887.47	2055.29	703.354	1228.68	4222.58	4376.32	3074.97	2734.69	2562.41	777.797	1248.49	891.552	2245.14	1564.33
BCL6B	0	0	3.40229	7.34494	3.23845	0	0	0	10.7195	0	0	0	0	11.1987
BCL7A	654.002	182.738	91.7038	743.563	343.244	225.668	187.661	275.659	639.082	1391.25	827.49	1193.68	390.566	518.66
BCL7B	1013.66	1162.97	1384.53	977.871	901.868	725.625	839.699	848.606	1041.43	958.069	1133.26	1093.02	538.325	827.07
BCL7C	1564.22	1550.04	1101.83	1472.73	1692.88	1363.55	1950.93	2033.63	2285.83	1789.96	4312.77	2704.93	1793.74	1430.98
BCL9	1290.88	2015.33	1383.43	1470.5	1402.85	2966.86	2425.43	1391.76	1310.69	1221.98	1802.14	2115.52	1360.5	1596.99
BCLAF1	7333	11160.3	8530.33	6530.76	5330.82	6916.53	6777.57	3963.49	4278.69	5400.66	1852.93	3837.16	5838.07	6585.81
BCLAF3	525.705	360.444	405.289	344.071	244.598	280.882	182.888	174.898	157.68	200.414	27.6906	125.92	357.497	298.278
BCO1	390.592	0	9.05394	574.136	286.522	25.7395	16.94	10.4761	2.53328	4273.07	0	8.45056	0	58.9639
BCO2	529.517	310.231	100.254	761.85	574.583	1633.21	600.988	347.452	911.764	305.708	373.195	600.109	1114.87	695.738
BCOR	1404.11	1210.07	1072.3	1173.62	1777.17	1479	1114.19	1067.38	1104.14	789.073	1001.47	1001.23	1933.53	1612.71
BCORL1	445.735	336.684	295.941	562.334	432.012	547.619	680.529	362.65	414.397	564.616	682.664	651.31	435.463	526.222
BCR	9265.09	8699.49	11808.4	9096.38	10689.2	5690.49	5189.88	7958.98	10657.1	8483.4	10637.4	8372.77	7573.62	8362.54
BCS1L	391.506	1335.81	1048.69	463.743	1118.09	416.877	590.474	589.372	672.821	845.321	1338.74	940.978	779.283	474.985
BDH1	78.8734	548.336	70.446	100.448	69.7303	34.3327	22.2847	3.03712	43.0616	21.2716	0	27.8218	6.67842	26.2178
BDH2	418.552	710.491	703.628	375.474	528.501	505.774	293.834	455.556	341.215	364.933	327.78	504.872	823.113	457.328
BDKRB1	178.15	3.26478	71.2942	568.221	0	51.5431	0	1.04962	455.888	245.789	34.2593	23.6644	38.9351	38.183
BDKRB2	111.074	37.1275	104.828	55.3529	30.5483	38.5209	25.8907	12.1983	318.869	287.841	296.105	47.7804	5.19895	0
BDNF	202.635	748.292	699.516	121.29	93.8322	70.5754	4.21459	37.5716	82.2428	475.591	50.1455	17.4366	69.9208	92.9986
BDP1	4497.33	5276.34	5072.44	4164.74	4541.15	3528.99	2710.44	2528.9	1720.75	3532.14	799.327	1559.04	5124.98	4537.13
BEAN1	303.795	194.679	468.791	365.32	620.31	140.345	136.09	558.514	1172.39	293.212	770.17	457.914	112.499	317.255
BECN1	3813.7	5227.08	3683.04	3443.21	2768.66	2396.12	2137.41	2378.43	2213.15	3176.29	1903.51	2550.37	2124.58	3039.92
BECN2	0	0	0	0	0	0	0	0	0	0	0	0	0	0
BEGAIN	43.3809	255.876	61.3841	139.7	1521.67	45.2612	18.9874	650.607	415.687	189.377	184.494	232.411	31.0252	25.6774
BEND2	0	0	0	0	0	0	0	0	0	0	0	0	0	0
BEND3	345.944	431.707	545.644	234.747	240.809	155.22	354.738	259.722	215.134	359.186	146.984	365.23	400.334	373.156
BEND4	53.3672	215.524	183.997	1.01754	182.368	9.37066	0.797729	50.5817	10.4508	918.609	83.679	382.39	169.572	27.9903
BEND5	512.041	281.865	136.193	754.948	439.857	478.168	365.924	255.552	696.117	529.275	708.359	708.067	554.942	445.946
BEND6	841.371	127.15	431.755	842.108	677.224	1242.41	1477.32	885.277	569.693	564.924	534.673	630.698	359.265	1089.33
BEND7	370.453	58.9158	74.766	508.172	14.4845	100.184	54.3576	21.1339	303.262	62.1564	20.3766	191.661	46.1448	56.6695
BEST1	2.67198	0	2.61341	28.4408	41.96	33.508	16.8939	5.52725	6.67128	59.5214	40.9936	11.9998	10.5141	26.5534
BEST2	36.5968	1131.39	5943.5	98.3586	97.9558	36.8683	23.6912	554.315	63.5365	80.3153	70.8095	184.935	196.518	4.06484
BEST3	0	31.9627	12.4878	15.6404	0	0	0	29.7485	6.85018	0	0	17.839	0	11.5804
BEST4	11.898	1.62565	25.9931	24.9398	18.3906	41.0799	12.0611	33.3741	6.48933	20.2417	12.7928	22.2167	5.98146	36.26
BET1	1374.47	1063.12	973.817	1352.42	1119.72	1120.32	1560.58	1550.91	962.998	1962.6	1142.51	1608.79	1581.69	1842.32
BEX3	1761.68	1043.38	1072.64	1506.35	1424.33	2526.56	1422.52	1962.65	1763.41	2427.54	2322.49	2826.92	1913.89	1464.34
BEX4	3.44438	6.46723	1.1264	0	0	5.46629	21.0868	0	0	9.73922	26.8997	38.6717	8.62723	0
BEX5	0	0	0	0	0	0	0	0	0	0	0	0	0	0
BFAR	1393.85	1117.1	1370.18	1678.44	1424.52	1806.67	1859.35	1900.13	1778.26	1540.31	2907.29	2784.94	1583.55	1669.66
BFSP1	20.107	3.25863	0	0	0	11.4355	11.1701	3.03148	0	0	5.81709	0	0	0
BFSP2	11.8985	0	4.54855	23.8998	0	0.961171	0	68.5473	24.3081	0	12.8611	38.6856	0	0
BGN	51234.8	72305.4	79262.7	110546	50595.2	69860.6	75089.8	119942	129227	123108	244328	195367	34552.1	69594
BHLHA15	0	3.26338	4.53561	5.07668	0	0	6.10402	0	38.6841	15.1021	0	5.92042	5.41067	0
BHLHA9	0	0	0	0	0	0	0	0	0	0	0	0	0	0
BHLHB9	2.25072	1.65742	0	4.52922	0	34.2434	0	0	0	7.10911	0	0	31.7402	0
BHLHE22	73.1522	254.536	111.684	76.8685	7.05796	25.1525	0	23.0074	0	8.41885	0	0	3.88316	6.02671
BHLHE23	0	0	46.3348	3.03318	18.1162	0	0	160.94	0	9.45738	0	0	0	5.40532
BHLHE40	6373.18	4864.31	13852.5	4836.11	2267.17	935.919	1739.34	5263.39	4368.25	16536.1	9422.99	5425.35	4971.56	6676.96
BHLHE41	482.119	56.4055	1477.1	876.257	33.4384	189.665	194.063	1549.37	350.169	28.046	191.878	420.702	586.641	1135.21
BHMG1	0	0	3.35008	0	0	0	0	0	0	0	0	0	0	0
BICC1	3353.7	2299.54	1139.86	3177.77	870.969	6369.99	5978.46	1554.29	2497.89	5369.87	2967.3	2958.18	2130.04	5127.77
BICD1	69.4262	255.782	252.95	28.1421	128.167	83.7853	69.4501	140.021	41.8426	157.894	0	30.1229	161.313	11.1152
BICD2	5452.34	5068.59	5818.73	6244.46	5242.13	6466.9	5198.36	4717.47	5294.02	6568.15	5367.53	4781.87	2351.23	5620.23
BICDL1	71.8014	150.393	150.562	98.8631	29.2767	27.5493	82.7363	64.7993	103.484	183.901	119.427	76.7864	7.99398	56.4424
BICDL2	3.76293	0	3.27471	5.93478	1.55888	51.5885	41.3897	4.77597	0	30.2268	148.496	11.1264	18.3904	3.03275
BICRA	564.155	574.839	938.849	938.972	1147.11	1394.38	1000.23	770.804	893.139	781.863	1055.65	801.794	1318.34	1256.62
BICRAL	1232.1	794.178	988.353	866.677	1067.32	1444.16	1376.87	1037.9	801.24	741.942	627.178	827.732	1076.34	1195.82
BID	971.944	915.345	916.209	724.207	1098.37	778.456	932.089	1015.55	1198.54	731.804	790.495	834.169	980.75	947.779
BIK	87.801	497.153	1282.45	36.3859	283.835	19.5266	4.23187	13.0193	69.7038	171.219	64.4033	15.3912	621.565	125.157
BIN1	5382.54	10315.5	6869.06	3976.63	11556.7	2791.84	3426.63	40024.2	9199.82	3219.48	6342.17	8938.86	5360.88	2157.72
BIN2	0	0	0	0	0	0	0	0	0	0	0	0	0	4.01161
BIN3	673.63	665.737	563.529	637.028	677.8	922.391	1059.68	819.97	961.805	628.832	1202.58	1178.54	543.159	874.955
BIRC2	6399.89	2068.78	1479.86	7511.18	3315.91	4366.81	3137.92	3843.12	4311.06	2687.64	1448.04	2125.35	3818.65	5177.8
BIRC3	1299.34	714.181	514.085	4883.84	792.925	228.065	62.519	239.631	2421.79	679.243	51.1538	43.888	1971.46	2164.44
BIRC5	210.699	56.2136	126.265	152.469	341.302	44.7931	224.534	24.9535	253.97	253.6	157.21	386.811	293.491	170.404
BIRC6	5435.18	8162.9	6380.63	5920.71	5073.26	5952.78	5367.35	4920.14	3314.8	5124.81	1751.71	2804.51	7530.83	7487.52
BIRC7	0	0	0	0	0	0	0	0	0	0.981688	0	0	0	0
BLCAP	2226.69	2475.26	2500.64	2873.51	2702.94	2723.49	2925.31	3210.37	2571.73	2605.39	2935.33	2810.09	2214.69	3056.86
BLID	2.23522	0	5.4451	0	0	14.242	0	1.11202	0	8.12674	0	0	0	4.03112
BLK	131.663	38.9433	46.3564	243.558	109.428	39.0547	24.5422	4.94581	331.218	937.622	269.044	0	687.056	728.281
BLM	328.282	404.542	584.453	227.784	296.437	262.976	255.695	164.972	259.125	393.028	88.9316	374.206	375.27	281.51
BLMH	2590.56	3850.79	1496.51	1733.87	2397.23	2427.28	2458.35	2042.34	2141.78	1754.51	2671	3289.73	3300.99	1906.19
BLNK	8.94543	0	0	13.1493	17.8732	0	9.27082	4.27887	9.59476	0	0	0	3.45004	75.5178
BLOC1S1	2046.12	2171.2	1389.25	1837.88	1886.49	2051.51	2250.9	2176.24	1900.31	1919.43	3740.86	2742.55	1525.15	1864.23
BLOC1S2	872.682	1177.62	857.451	803.322	777.833	614.35	445.917	424.167	584.997	1096.89	318.018	685.549	1071.93	835.561
BLOC1S3	774.154	685.282	786.584	1096.13	734.021	1124.47	969.152	931.094	1078.2	732.009	1531.76	1001.52	710.92	857.312
BLOC1S4	1292.83	1407.69	1318.08	1337.79	1428.4	1202.82	1306.42	1652.34	1285.06	1390.06	1407.82	1167.25	1828.24	1384.3
BLOC1S5	1288.84	1261.03	1368.01	1524.41	1170.5	731.114	718.113	946.236	721.45	719.337	704.495	1065.22	1839.38	1166.14
BLOC1S6	1372.08	1074.96	840.776	1213.52	1348.07	1276.56	1545.4	1301.33	897.388	1222.91	620.45	995.582	1498.82	2022.75
BLVRA	460.773	774.661	323.751	398.291	455.951	642.749	299.051	229.157	446.257	489.74	385.145	441.16	458.435	220.895
BLVRB	3564.96	4806.65	4116.72	1726.42	4360.2	2445.14	2635.58	7266.65	4578.24	1599.14	4204.24	1111.33	5705.87	2929.79
BLZF1	1116.16	1246.09	1476.19	1274.47	1100.42	1000.79	1017.95	1003.37	938.954	1486.4	531.27	733.377	1269.47	1227.35
BMF	90.8923	103.428	4.52508	33.8061	117.683	417.892	276.429	60.6279	139.742	30.2336	227.746	184.468	1135.2	199.454
BMP1	12300	6772.11	15315.5	18046.5	9053.67	12116.7	12163.7	14615.1	16631.3	15527.9	19478.6	8952.49	4925.02	12013.3
BMP10	19.0249	0	3.28306	2.20846	0	2.6909	0	0	9.68692	6.00017	0	0	0	3.9736
BMP15	0	0	4.52796	1.0567	0	0	0	0	0	0	0	0	0	0
BMP2	126.114	516.226	314.24	204.207	170.37	8.39464	6.0852	24.4958	178.496	179.2	60.1371	66.1472	209.898	148.194
BMP2K	825.91	527.157	845.008	646.296	640.288	940.016	918.769	997.299	536.863	799.411	440.184	617.715	827.498	1159.6
BMP3	1202.72	181.655	1736.83	2903.34	29.0816	0	0	225.519	871.599	1243.57	94.6523	542.083	5.4195	200.368
BMP4	775.213	264.86	337.518	770.292	283.226	556.632	511.828	841.141	560.278	3441.17	895.488	775.305	149.216	352.501
BMP5	81.5156	81.6441	61.2618	116.876	0	0	0	0	0	1.79002	0	0	1.20221	17.3748
BMP6	4689.23	1610.69	3559.77	12003.3	686.124	205.959	231.468	1732.93	3384.67	375.989	596.134	1949.61	2750.09	5376.49
BMP7	2003.5	2731.37	6965.3	2136.87	991.175	1.9562	361.956	4742.12	1870.19	3507.74	1822.45	88.0109	912.713	1282.52
BMP8B	3609.23	3406.99	816.582	273.767	190.623	1208.44	1694.96	1195.65	667.799	932.915	430.042	171.204	23.583	848.902
BMPER	189.573	1045.19	103.856	174.988	2.4265	0	5.90516	33.8002	4.2843	132.526	11.1066	9.35907	16.7212	87.3695
BMPR1A	3640.32	3768.09	2796.05	4051.72	2573.51	3981.96	3529.94	2662.4	2391.22	2789.79	930.806	1640.83	2357.1	4455.45
BMPR1B	110.729	21.4584	0	103.593	0	214.947	31.7437	157.255	29.0702	6.07966	0	86.6621	9.72224	48.5147
BMPR2	6159.64	4982.77	5134.72	6236.42	4406.39	5278.12	4434.69	4665.67	3364.04	7546.42	1944.59	3223.79	4549.97	6655.04
BMS1	2885.2	4760.13	4283.39	2866.8	2840.75	2768.92	2319.97	2192.31	1977.82	3262.61	900.679	1723.1	2718.36	2930.51
BMT2	937.631	900.193	713.712	714.962	913.085	651.088	813.212	715.962	438.741	853.959	335.985	632.186	591.718	1225.04
BMX	3.36067	0	0	3.32098	0	0	0	0	0	0	0	0	0	0
BNC1	425.355	4002.58	6598.59	34.5913	418.695	4.57963	33.8861	343.465	22.145	1436.85	63.7072	25.236	2043.19	264.774
BNC2	2135.24	356.644	174.558	1270.57	981.921	2860.04	2836.46	1122.61	1708.22	1881.26	1252.63	1563.37	476.921	944.944
BNIP1	592.004	629.765	433.979	538.095	864.482	596.589	767.427	658.414	704.021	654.95	979.531	1039.26	612.034	487.562
BNIP2	1458.71	1764.43	1445.81	1427.78	1120.15	919.754	1002.18	1109.59	933.312	1636.03	403.972	719.688	1023.51	1589.24
BNIP3	2922.85	3301.07	8739.17	2019.08	14354.6	3499.65	22380	16135.2	6615.45	18129.5	27252.3	24408	10810.3	9858.57
BNIP3L	5011.54	3907.23	6294.85	4600.92	8082.87	6403.27	9414.87	9648.49	6147.27	9179.48	5701.59	6636.49	8515.32	9229.29
BNIPL	23.2691	21.9339	43.0201	68.5219	34.4057	102.35	15.3388	43.3605	17.0214	48.0773	31.7166	10.0726	76.7161	46.5941
BOC	2057.82	1972.07	675.51	1396.7	521.032	3822.63	4627.03	1075.19	1146.23	506.451	4457.5	4699.06	456.094	919.404
BOD1	1103.61	1124.06	965.736	958.116	1470.06	1192.62	979.079	1182.13	1174.65	1097.35	1469.91	1373.94	1169.61	1177.53
BOD1L1	3043.7	1689.24	2510.46	2923.3	2176.93	3548.33	3006.97	2405.59	1681.07	2578.61	945.962	1476.59	2773.45	3773.89
BOK	62.3801	1458.36	246.3	137.082	307.863	161.959	49.0176	249.788	332.439	780.512	791.715	413.984	501.888	23.7543
BOLA1	836.09	737.587	1053.87	933.194	1064.35	1056.12	1207.88	1229.41	1262.59	968.931	1754.71	1254.76	922.847	981.918
BOLA2B	830.998	1367.01	1307.98	1170.2	1199.08	971.389	1080.48	899.206	1156.11	1313.72	1887.29	1405.92	804.781	789.213
BOLA3	1283.63	2303.1	1839.14	1918.31	2415.1	1270.86	2112.98	1841.45	2240.85	2484.27	2380.29	2365.97	2145.94	1948.96
BOLL	7.5133	33.8518	9.18974	28.8167	45.0417	13.0049	0	8.96934	0.941021	12.8592	6.59526	30.5894	13.4503	5.92046
BOP1	1284.81	2660.39	2554.3	1575.09	1903.72	1387.61	1721.74	1673.71	2599.87	2222.08	3332.84	2182.33	1887.48	1694.06
BORA	224.148	176.121	171.517	178.345	150.727	186.51	212.86	136.126	164.229	131.19	40.825	172.676	171.384	189.902
BORCS5	820.981	481.209	787.772	793.66	852.42	1080.31	860.645	1401.74	1460.27	924.293	1699.48	1124.76	677.528	616.602
BORCS6	422.874	294.567	283.072	474.722	384.145	526.676	524.989	411.742	523.94	408.882	887.632	631.142	330.996	373.225
BORCS7	1080.34	1186.91	963.712	717.922	843.795	923.787	941.899	945.557	616.419	1005.9	522.506	817.161	635.175	856.721
BORCS8	798.846	916.222	753.744	765.722	923.935	1208.09	914.614	693.36	645.815	594.956	791.778	1285.96	918.434	641.92
BPGM	617.304	591.851	498.286	507.643	590.798	451.737	449.919	503.475	624.816	554.295	323.521	492.549	459.536	466.601
BPHL	851.292	812.119	522.164	384.399	1253.03	1907.5	1997.69	1236.54	1341.7	725.906	2084.55	1435.62	1268	853.196
BPI	0	0	8.87203	0	0	0	0	0	0	1.97699	0	0	0	0
BPIFA1	0	0	0	0	0	0	0	0	0	0	0	0	0	0
BPIFA2	0	0	0	0	0	0	0	0	0	0	0	0	0	0
BPIFB2	0	0	0	0	2.44233	0	0	0	0	0	3.56888	8.36154	2.16123	0
BPIFB3	0	0	0	0	0	0	0	0	0	0	0	0	0	0
BPIFB4	0	0	0	0	0	67.2768	0	0	6.49545	10.5299	36.0654	7.73317	0	0
BPIFB6	0	0	0	0	0	0	0	0	0	0	0	0	0	0
BPIFC	0	0	5.92081	3.73904	0	3.16668	0	288.825	179.797	263.728	348.823	193.293	7.52541	10.5488
BPNT1	1388.97	1250.1	1391.46	1549.76	1785.02	1116.45	1313.22	1437.13	1442.31	1424.18	1156.09	1338.73	822.521	1349.53
BPTF	3395.79	3037.17	3001.8	2827.43	2390.56	2913.04	2480.94	1589.85	1972.25	2373.88	1149.5	1467.83	2236.15	3011
BRAF	1366.68	2128.9	1593.87	1320.08	1131.6	1180.8	1117.76	844.562	700.373	1117.27	622.581	1104.27	888.377	1781.24
BRAP	2847.31	2504.85	2397.02	2693.17	2189.49	2323.46	2070.83	2074.69	1715.12	2102.69	1193.98	1527.86	2735.3	2862.71
BRAT1	454.245	1022.06	1206.14	832.605	691.401	688.36	643.516	752.144	872.254	528.932	1079.92	695.842	1010.14	798.422
BRCA1	309.765	90.638	103.537	136.306	273.426	96.1686	329.911	73.5838	110.137	316.024	118.283	471.665	386.829	278.117
BRCA2	289.086	128.717	122.5	313.8	224.189	325.723	377.911	104.189	214.877	285.461	39.0145	178.222	220.885	496.632
BRCC3	901.172	1060.78	1003.77	874.724	775.487	734.013	732.159	758.449	578.151	1303.4	390.136	696.711	680.666	831.742
BRD1	2585.81	2087.69	2054.45	2006.84	2325.49	2089.9	1795.2	2270.41	2225.34	2182.94	1994.53	2029.79	3010.95	2151.47
BRD2	9272.42	7388.19	8855.59	8600.69	9022.29	11105.3	10412.2	10030.7	9388.42	8712.91	11262.6	11639.1	9877.13	10655.2
BRD3	2584.1	1843.01	3146.32	2359.36	3493.98	3557.07	3389.53	3656.01	3549.06	2972.19	4422.93	3780.37	2596.68	2854.59
BRD4	3786.66	3351.74	3927.81	3751.7	4205.8	4033.85	4074.39	4235.81	4626.42	3892.57	4446.93	3589.8	3799.56	4114.15
BRD7	3078.13	2335.85	2664	3345.71	2709.93	3392.85	3157.54	3363.35	3333.14	2637.17	2530.14	3602.65	3500.36	3329.13
BRD8	2007.64	2618.04	1694.1	1457.26	2553.43	1863.82	1811.02	1614.26	1544.2	1358.7	1587.83	1930	2103.17	1667.91
BRD9	1760.62	1435.35	1925.81	1879.61	2011.39	2571.7	1867.96	2968.58	2946.92	1500.18	2808.71	3075.68	2494.55	2296.39
BRDT	17.6948	1.62286	0	4.44299	0	0	0	7.59269	16.8273	16.0142	0	17.3138	6.13447	2.07216
BRF1	1002.71	1579.33	1814.2	1004.57	1699.49	1244.7	1610.62	1786.61	1614.93	1837.76	3056.2	3167.48	2115.54	1356.17
BRF2	363.496	309.257	312.008	345.133	404.199	534.982	643.243	501.41	537.243	318.309	506.153	482.881	324.442	377.102
BRI3	840.044	1216.09	842.666	775.752	587.05	1177.56	813.867	981.274	792.444	1037.92	936.531	601.049	516.168	729.723
BRI3BP	380.6	1243.44	3273.84	335.077	1081.01	215.534	369.909	309.006	228.436	542.519	361.837	471.809	1196.98	474.538
BRICD5	15.5197	0	6.85244	0	10.4499	0	0	1.00613	4.04176	12.4291	10.453	0	4.53038	12.1446
BRINP1	121.071	273.952	139.394	49.1544	15.3469	13.0201	2.54715	21.7725	0	228.484	44.4418	32.9293	18.716	72.999
BRINP2	0	0	0	0	0	0	0	0	0	1.99572	7.64659	0	3.73612	8.21033
BRINP3	0	5.29196	1.22618	4.69489	1.95311	0	0	0	6.49361	3.17229	0	607.339	0	7.62379
BRIP1	175.198	121.029	205.194	212.631	211.539	98.4008	201.775	103.747	167.166	156.8	118.414	86.5092	239.148	159.528
BRIX1	1119.45	1963.48	1473.12	824.503	1001.8	476.902	727.202	562.955	408.598	935.216	359.944	445.943	1645.5	887.836
BRK1	5102.78	4870.67	4471.83	4157.7	5378.4	4689.82	7233.65	5186.09	5247.82	6607.66	9114.57	7810.24	5801.04	4340.35
BRMS1	1515.68	1165.76	1160.41	1479.98	1560.97	1502.34	1303.35	1706.54	1861.53	1405.53	2762.59	1868.59	1317.26	1399.5
BRMS1L	1190.49	1007.84	833.094	1136.95	731.63	740.311	769.64	966.187	710.741	974.622	403.099	734.084	641.264	807.439
BROX	1683.26	1303.85	1604.82	1536.7	1337.78	1351.99	1760	1599.34	1178.92	1153.77	593.784	1208.07	929.405	2317.6
BRPF1	992.636	1572.7	1246.52	835.933	1041.6	892.09	890.071	761.12	791.753	860.343	805.785	1162.36	1203.61	894.618
BRPF3	1506.48	1138.01	1673.6	1505.03	1430.48	1664.65	1453.77	1191.24	1201.9	1745.3	1112.6	1006.25	2015.52	2049.77
BRS3	0	0	0	0	0	0	0	0	0	0	0	0	0	0
BRSK1	185.507	581.975	371.91	229.286	161.463	200.039	192.624	126.017	133.293	514.465	204.732	93.1557	302.582	70.8398
BRSK2	22.796	84.3572	380.387	36.1312	117.851	23.2705	11.238	30.9779	13.6208	42.0389	101.11	15.4788	75.5098	23.1959
BRWD1	2471.64	3030.16	2942.53	2558.92	1880.47	2070.34	1814.18	1189.04	1036.15	1851.22	577.061	743.909	2432.12	3235.48
BRWD3	809.185	789.795	1135.06	947.453	863.635	688.887	985.479	694.798	623.379	827.112	368.852	608.941	909.598	1182.17
BSCL2	1550.64	1602.86	1373.15	1132.42	1377.78	2700.41	1335.04	2197.85	1866.05	1259.58	2353.99	1076.84	1105.69	1206.41
BSDC1	3883.2	3084.64	4369.29	4548.21	3917.17	4951	4593.92	4599.46	5180.94	4111.04	6400.68	5154.68	2467.1	4730.4
BSG	13915.6	23034.7	21637.1	16498.2	25992.6	22983.4	39779.3	30948.7	25914.3	21730.3	74365.2	43904.2	14054.1	16519
BSN	34.4588	38.8565	10.1441	6.24187	25.7042	19.388	42.3848	49.5318	64.1756	51.8301	97.4767	44.9732	88.9169	113.733
BSND	0	0	0	2.61372	2.98177	0	0	0	0	0	0	0	0	0
BSP1	0	0	0	0	0	0	0	0	0	0	0	0	0	0
BSP2	0	0	0	0	0	0	0	0	0	0	0	0	0	0
BSPRY	0	1.6284	6.84114	7.26648	0.802107	12.5735	0	0	0	2.88273	0	0	0	1.00975
BST1	39.6329	4.8686	19.7058	16.3379	10.5351	130.52	48.4474	17.0029	11.2369	3.94817	11.1973	6.5983	12.5949	17.9304
BST2	1.21075	0	0	20.7385	3.22635	49.1751	4.35878	12.0751	27.4869	25.7406	16.3822	0	0	9.22752
BSX_1	0	0	0	0	0	0	0	0	0	0	0	0	0	5.01451
BTAF1	2721.54	3637.7	2757.33	3068.78	2367.14	1685	1843.87	1934.47	2056.53	2515.18	705.948	1369.64	2328.31	2720.91
BTBD1	3724.05	6071.97	4510.08	3711.57	4373.5	3490.36	3808.38	4198.16	3701.19	4666	2619.53	3879.95	4841.05	4527.83
BTBD10	2871.95	2813.13	2000.51	2629.22	2294.02	2030.72	1706.83	1775.18	2052.85	2431.01	930.597	2056.51	1961.37	2364.95
BTBD11	37.0725	270.629	755.521	25.794	77.8005	10.4103	9.81116	60.1597	56.4101	255.621	270.666	52.8677	103.754	42.0187
BTBD16	5.86825	4.93232	0	0	0	0	0	0	5.95147	3.71363	0	0	0	7.1323
BTBD17	0	22.7772	3.36192	0	0	0	0	0	0	0	0	0	0	0
BTBD18	10.4817	16.2368	7.90145	11.6928	23.3693	42.1544	19.6183	1.03088	12.4346	13.7184	27.3691	0	38.443	7.01943
BTBD19	275.665	255.66	141.357	185.389	180.986	319.608	225.207	322.505	432.046	267.271	378.363	127.414	296.319	323.415
BTBD2	2204.98	1544.33	1396.47	2250.34	3093.25	2747.67	2672.39	3490.8	3610.11	2379.88	6021.01	4192.26	2254.38	2213.5
BTBD3	770.588	974.794	1025.32	790.699	632.112	624.567	641.279	1148.89	831.465	1036.8	479.642	537.03	1038.04	682.265
BTBD6	1635.98	528.551	922.867	1442.27	1237.16	1989.38	1549.04	2028.4	2078.83	1527.24	3377.91	3184.69	732.569	1225.22
BTBD7	2756.38	4272.53	2201.07	2496.68	1916.83	2010.76	1858.07	2240.89	1673.22	1937.56	1005.1	1919.3	1853.21	2336.13
BTBD9	2204.11	2287.41	2001.29	2286.95	1616.83	1544.15	2061.83	2349.13	2471.12	2616.62	1993.72	2201.44	1738.96	1792.3
BTC	1548.64	1280.07	3012.04	5455.87	2534.83	781.731	358.253	4323.09	1592.24	1125.1	1003.22	1390.21	390.394	1339.7
BTD	1605.25	849.329	1157.06	2021.93	1375.31	1376.73	1442.75	2331.49	2404.19	1365.61	2431.32	1803.42	1539.29	1955.34
BTF3	10603.5	22218.6	13826.6	7737.06	24267.2	13492.2	12451.5	15291.8	12126.9	10150.4	13032.8	13137.2	19890.4	8561.54
BTF3L4	2647.33	3707.33	2856.25	2853.61	3142.63	2803.16	3425.99	2461.81	1957.87	2809.12	1846.84	2257.91	2429.29	2953.42
BTG1	20275.2	14392.2	10189.3	20701.3	20325.5	25235.1	33193.9	22358.7	19124.9	9321.03	15441	16026.4	29742.8	26175.2
BTG2	99.2272	85.159	43.8727	169.88	122.885	102.885	105.881	150.151	268.885	334.933	453.937	231.404	141.261	142.437
BTG3	3198.29	3047.37	3335.35	2871.93	3646.86	2813.1	2764.65	2930.87	1923.07	4566.56	2323.06	1981.84	4347.23	4106.49
BTG4	2.12185	4.62184	2.33287	0	1.70557	0	0	0	0	1.0444	0	0	55.3168	0
BTK	6.85372	3.2337	12.4428	0	4.87389	0	21.19	3.16677	0	0.992369	0	0	13.5798	27.9584
BTLA	3.32674	0	0	6.69299	0.817541	0	0	0	0	0	0	0	0	1.98834
BTN1A1	0	0	0	0	0	0	0	0	0	0	0	0	1.43784	0
BTNL2	0	0	0	0	0	0	0	0	0	0	0	0	0	2.00581
BTNL3	0	0	0	0	0	0	0	0	4.16975	0	0	0	0	0
BTNL9	26.1869	3.27633	15.5873	0	3.23944	0	6.00152	15.7386	0	1.96966	0	0	0	3.01179
BTRC	2248.83	1774.16	1945.9	1953.98	2253.15	2486.07	3131.68	2285.79	2014.53	2253.26	1712.73	2114.39	1636.73	2440
BUB1	230.981	114.828	194.21	142.829	450.317	11.9176	268.264	62.9526	303.412	240.41	142.17	433.606	311.712	163.512
BUB1B	362.01	98.1091	182.758	212.92	570.883	65.5356	390.884	45.3	333.557	254.465	106.687	512.284	442.572	312.372
BUB3	3573.45	3778.69	3775.65	3540.79	4263.1	2958.28	3511.39	3212.68	3746.23	3728.96	4421.41	4045.91	3379.2	3741.97
BUD13	510.607	390.323	221.29	421.65	572.316	532.249	790.902	577.976	659.105	393.419	772.407	717.279	628.734	579.121
BUD23	1941.33	1416.54	1896.71	2061.05	2195.88	1693.02	2240.23	2224.49	3188.04	1501.52	3412.91	2756.69	2179.94	2260.38
BUD31	1293.26	1869.04	1376.55	1186.03	1499.71	1326.1	1585.92	1347.49	1328.87	1745.1	2306.6	1715.67	1347.2	1227.46
BVES	0	3.21266	0	5.39116	4.00185	0	0	28.453	71.0268	26.4932	0	0	0	197.485
BYSL	714.862	1503.26	1188.66	558.076	969.853	471.43	787.48	582.451	641.534	998.128	1568.9	1155.46	1209.04	699.148
BZW1	19151.2	17937.1	13025.5	16487.4	14264.3	12127.1	15393.4	13578.4	11433.5	13523.4	5104.29	7754.96	18831.4	17595.3
BZW2	1919.23	4035.78	3190.51	1877.6	2826.78	3687.83	2934.27	2145.58	2291.67	2851.76	2333.72	3469.38	3262.06	1839.04
C10H19orf12	1142.78	1100.13	1270.13	976.833	1252.7	1448.56	1282.75	1510.87	1239.65	1329.26	1991.36	1093.18	1838.42	1302.77
C10H19orf18	0	3.2169	8.90184	6.49186	0	0	0	0	0	0.990054	0	0	0	0
C10H19orf33	186.178	82.5352	40.4897	525.125	369.536	646.52	252.732	257.876	725.936	637.041	1176.99	211.332	230.116	132.343
C10H19orf47	803.431	650.89	689.918	968.961	1043.68	926.232	757.858	1186.68	1018.37	860.902	1543.26	1130.14	846.188	797.971
C10H19orf54	171.887	138.769	205.225	148.8	172.108	420.368	293.686	250.373	249.49	196.303	157.194	295.021	282.185	131.99
C10H19orf73	0	0	3.35008	0	0	0	0	0	0	0	0	0	0	0
C10H19orf81	0	0	0	0	0	0	0	0	0	0	0	0	0	0
C10H19orf84	0	0	0	0	0	0	0	0	0	0.982922	4.71804	0	0	0
C10H6orf163	0	1.59581	0	7.56648	0	0	0	3.1579	0	0	0	0	0	0
C10H6orf203	569.366	1428.37	848.437	518.98	761.904	436.988	558.784	544.112	457.086	577.764	357.152	477.528	964.761	422.365
C10H6orf58	0	0	0	9.0566	14.7813	56.63	0	0	0	376.832	0	86.6424	7.50063	20.0809
C11H17orf100	69.3573	73.4558	251.597	63.3285	150.572	79.2835	61.6225	82.3514	78.4527	120.689	55.9221	148.259	129.851	138.708
C11H17orf107	0	0	0	0	0	0	22.7956	0	0	2.87897	37.4974	0	0	0
C11H17orf112	0	0	0	0	0	0	0	0	0	0	0	0	0	0
C11H17orf49	777.586	507.95	488.462	599.076	902.041	1152.83	1174.54	851.701	1183.49	867.83	2010.66	1897.86	372.432	573.687
C11H17orf50	55.2882	165.836	195.705	76.4212	975.68	9.43214	25.0832	215.173	314.575	169.382	340.629	386.238	236.657	108.675
C11H17orf53	10.4723	8.10212	13.6455	5.2877	14.506	2.83378	23.0507	14.3401	16.4711	34.1977	22.4609	113.639	52.7497	7.02699
C11H17orf58	186.35	194.298	662.066	234.805	192.952	200.483	457.358	441.637	324.609	373.41	272.982	322.781	226.827	306.278
C11H17orf62	3485.34	3428.03	2355.28	2908.57	3671.13	2278.21	2581.84	3760.32	3665.18	3648.58	6072.46	4272.95	3586.41	3877.06
C11H17orf64	30.2998	3.22037	19.4078	12.6453	17.7019	68.9886	38.3919	44.9413	35.3007	12.6326	26.0705	51.5936	19.8047	24.2171
C11H17orf67	0	0	0	0	0	0	0	0	0	0	0	0	0	0
C11H17orf75	1539.91	1289	1721.65	1685.36	1447.68	1610.53	1710.13	1376.49	1606.85	1780.36	894.855	1469.56	1321.93	2002.47
C11H17orf78	0	6.60979	1.10793	6.74311	0	16.2927	0	0	0	0	0	0	7.00133	8.06352
C11H17orf80	1005.6	946.106	952.857	1046.77	1236.19	1057.68	889.88	925.846	1039.5	1039.49	875.114	1002.12	1396.58	1191.89
C11H17orf97	2.28141	6.47686	3.32915	2.13648	0	0	0	0	0	0	4.87796	0	0	0
C11H17orf98	0	0	0	0	0	0	0	0	0	0	0	0	0	0
C11H17orf99	3.48915	48.7021	22.9271	0	0	0	0	0	0	0	0	0	9.11395	0
C12H11orf24	1084.79	803.765	1573.28	1497.93	1075.63	1736.26	1402.8	1789.33	1768.87	2811.36	3135.07	1876.72	1011.15	1569.57
C12H11orf49	204.47	420.676	211.013	204.902	335.664	535.15	513.72	483.381	336.013	184.078	702.374	439.982	200.195	141.941
C12H11orf68	1378.25	1254.58	1136.78	1548.14	1405.14	2581.97	2126.96	1902.12	1979.21	1719.2	2916.72	2054.61	1418.02	1858.39
C12H11orf74	1175.73	1370.5	1095.2	1174.96	1585.2	1398.45	1483.09	1278.19	1253.24	1137.39	1477.11	1527.62	1582.76	1137.95
C12H11orf80	0	0	12.368	0	0	11.0737	0	0	0	1.97226	0	0	0	0
C12H11orf86	0	0	0	0	0	0	0	0	0	7.53878	0	0	2.2468	0
C12H11orf91	19.0976	3.44378	6.10955	3.78123	6.19361	13.2263	12.4983	26.4588	28.286	2.74139	5.17073	0	15.7602	16.6347
C12H11orf94	0	6.50537	0	0	0.811562	0	0	0	0	0	0	0	0	0
C12H11orf95	2791.06	2205.59	1358.44	2368.18	2973.71	5519.98	4842.09	2614.77	2025.71	2666.18	4144.32	4069.26	3928.89	3196.08
C12H11orf96	1291.21	2763.65	4621.82	3581.37	4759.5	80.4619	66.3212	1312.45	2336.6	907.912	1264.37	687.837	8347.56	4609.07
C12H11orf98	1053.87	1690.99	1395.01	857.044	1040.24	612.334	943.791	1415.66	1230.8	1388.61	1694.34	1221.39	1316.91	904.171
C13H16orf45	10.4347	17.8465	6.75944	1.06593	0	5.62965	0	0	0	0.977431	0	0	0	0
C13H16orf52	404.63	534.155	341.725	443.823	511.315	496.898	448.05	423.675	292.42	349.548	273.593	341.006	398.313	592.624
C13H16orf54	7.13479	1057.25	2045.87	22.9822	137.559	0	0	59.7881	153.779	137.678	83.0709	40.5173	523.325	43.4284
C13H16orf58	1616.29	1375.95	1440.84	1693.26	1398.31	2128.13	2603.58	2331.92	2514.31	2194.39	3165.26	2851.99	1970.8	1779.07
C13H16orf71	34.373	36.6281	74.115	44.3083	47.5052	134.747	99.7453	46.4448	83.1469	86.3161	64.5666	88.1699	25.8576	55.7116
C13H16orf72	5480.25	4693.4	5490.43	5369.41	3964.12	5374.47	5933.13	4573.29	4370.19	6229.64	3060.9	3691.78	4543.45	5581.57
C13H16orf89	113.132	75.4819	4.53737	1370.67	191.065	40.2715	459.301	411.125	1135.48	43.2548	4391.99	4078.72	616.344	1072.65
C13H16orf90	0	3.32	0	0	0	0	0	0	9.07811	2.92704	0	0	0	0
C13H16orf91	514.964	683.251	714.372	701.152	755.57	602.966	860.472	743.464	699.898	742.848	1252.28	722.1	550.597	609.35
C13H16orf92	0	0	0	0	0	0	0	0	0	0	0	0	0	0
C13H16orf96	0	6.62541	2.30839	10.6918	4.57211	20.7877	8.00363	10.4156	0	9.85475	3.59203	11.8201	0	3.80272
C13H7orf26	1840.2	1758.99	1822.92	1897.84	2221.69	2304.21	2588.36	3020.98	3030.98	2263.83	4644.78	2955.36	1888.82	2186.79
C13H7orf43	929.607	1148.72	1304.84	949.221	715.27	601.724	555.245	743.53	742.987	788.101	1000.16	437.19	583.337	665.968
C13H7orf50	694.912	628.786	557.259	845.445	970.588	1036.78	1104.01	796.771	952.416	810.418	2209.78	1489.87	751.604	655.344
C13H7orf61	145.984	226.66	199.739	111.996	113.139	131.758	93.632	125.855	279.212	146.055	76.1514	129.54	201.147	135.874
C14H1orf35	476.077	649.168	928.591	621.491	995.558	572.885	548.638	471.409	601.07	663.271	847.314	802.035	725.093	501.544
C14H5orf15	3585.92	2647.91	2818.27	4119.55	4544.05	3728.48	3907.97	3935.15	2971.63	4250.99	2845.36	3699.85	4182.86	4039.89
C14H5orf24	3908.62	3176.88	3942.71	4528.78	4992.33	4792.84	3903.06	3031.67	2771.4	4154.92	1788.4	2475.05	4079.6	4476.32
C14H5orf30	179.573	275.488	167.307	197.099	289.996	71.7273	16.0273	194.977	200.234	129.598	53.9529	78.8254	235.368	53.5556
C14H5orf46	106.431	789.189	304.28	71.897	16.2426	21.1703	0	0	33.6654	5.94352	32.2137	0	10.2486	13.929
C14H5orf47	0	0	0	0	0	0	0	0	0	0	0	0	0	0
C14H5orf58	0	0	0	0	0	0	0	0	0	0	0	0	0	0
C14H5orf63	711.656	362.402	402.59	585.802	996.569	620.176	591.168	752.664	689	544.626	800.994	616.77	638.285	659.304
C15H2orf15	0	0	5.58347	0	0	0	0	0	0	0	0	0	0	0
C15H2orf40	0	0	0	0	0	4.72213	0	0	2.47249	0	0	0	0	0
C15H2orf42	583.54	516.563	619.087	549.678	480.639	665.039	513.213	456.858	608.452	534.599	467.119	693.354	450.15	412.473
C15H2orf49	2221.22	1947.41	2183.76	2276.9	2130.57	1791.73	1604.42	1397.78	1310.52	1864.77	1028.84	1634.65	2387.62	1921.45
C15H2orf50	1.13027	4.40515	54.1533	0	0	0	0	0	0	1.2359	10.1662	0	0	0.486822
C15H2orf68	1632.37	2425.29	2984.98	1870.29	3307.25	2428.88	3481	2492.6	2504.37	1519.28	2954.72	3132.81	3505.01	2922.78
C15H2orf70	0	0	0	0	0	0	0	0	0	0	0	0	0	0
C15H2orf71	0	0	0	0	8.85527	13.9857	0	0	0	0	0	0	2.89073	0
C15H2orf73	27.2551	50.0262	16.9329	49.2604	47.6329	43.617	76.7764	14.0889	11.6193	49.1162	15.673	14.1572	37.4788	28.9594
C15H2orf74	0	0	0	0	0	0	0	0	0	0	0	0	0	0
C15H2orf81	84.8959	181.111	73.1814	37.9535	214.4	32.7581	60.7457	96.5166	122.072	176.024	415.805	187.118	139.519	54.6015
C15H2orf91	0	0	0	0	0	0	0	0	0	0	0	0	0	0
C16H3orf14	127.526	175.809	109.526	82.9235	97.8336	55.7507	84.1957	105.193	72.5882	97.5884	79.2677	85.0171	115.567	65.662
C16H3orf18	13.3108	9.20186	49.2144	141.704	17.2012	81.2383	6.51252	123.547	133.242	29.5461	94.7316	47.6012	28.117	47.2155
C16H3orf20	24.267	30.5342	4.48684	26.3198	35.2506	52.4333	33.0916	15.3329	6.58447	15.9929	11.8085	17.8368	31.8111	31.8879
C16H3orf33	471.845	547.784	473.395	416.111	342.615	413.236	402.628	375.35	274.96	424.848	250.34	304.469	469.688	460.279
C16H3orf35	10.2063	4.83766	21.1704	15.0909	5.65722	17.3397	0	9.47536	17.0354	18.7798	4.90945	0	21.8847	14.886
C16H3orf56	0	0	61.2871	6.20661	0	0	0	0	0	0	0	0	0	0
C16H3orf58	1572.99	3645.92	1397.74	1191.12	475.945	284.152	314.192	198.369	119.772	449.544	293.706	296.309	665.266	317.696
C16H3orf62	391.056	299.546	421.141	337.394	278.506	456.512	215.037	145.915	257.745	190.132	61.9545	54.163	390.005	313.511
C16H3orf67	232.322	43.9338	99.1108	63.2716	329.853	412.185	686.207	305.179	485.368	158.968	519.325	507.981	351.16	133.572
C16H3orf84	0	0	0	0	0	0	0	0	0	0	0	0	0	0
C17H13orf46	1.22256	1.63078	8.57383	4.19526	4.89426	0	0	0	9.01666	2.88827	13.1246	0	1.54843	5.21513
C18H2orf66	0	0	0	0	0	0	0	0	0	0	0	0	0	0
C18H2orf69	747.727	824.666	751.139	622.16	864.304	678.579	865.042	784.131	404.769	662.482	353.923	470.62	1165.97	895.245
C18H2orf76	50.8505	104.42	102.165	68.6809	126.103	79.1247	58.3745	72.2015	25.354	92.963	122.756	70.2086	59.9013	75.9391
C18H2orf80	117.141	228.662	115.692	46.8958	119.315	17.4701	51.6462	112.211	47.7456	56.8537	73.1482	88.3422	77.8519	91.07
C18H2orf88	3.65582	5.73825	6.00211	4.68719	2.88059	25.1132	0	6.22309	18.1217	1.17019	0	8.03702	6.49911	14.6595
C19H3orf30	0	0	0	0	0	0	0	0	0	0	0	0	0	0
C19H3orf52	0	4.83148	3.39098	0	0	0	0	0	8.35251	0	0	0	0	0
C19H3orf70	807.898	599.618	2967.25	731.129	570.703	948.179	947.935	715.661	722.743	629.099	727.48	618.192	362.236	587.74
C19H3orf80	19.4284	60.1876	20.9158	40.2642	11.868	20.0348	13.9636	6.97984	38.4604	9.48476	0	34.4166	0	4.04081
C1D	3264.87	3286.8	2743.05	2628.83	2554.31	2892.7	3251.53	2532.41	1474.9	2893.17	1092.02	1505.51	2730.2	3411.91
C1GALT1	1552.11	892.795	901.032	1130.35	1348.21	1459.25	1392.25	1417.33	1287.17	1146.57	577.319	767.634	1619.14	2200.72
C1GALT1C1	1414.29	1279.95	1177.21	1041.15	927.967	567.019	559.466	1112.95	869.439	1396.71	460.773	778.7	1163.1	925.571
C1GALT1C1L	0	0	4.42043	0	0	0	0	0	0	1.00905	0	0	2.80311	2.02292
C1H10orf105	1648.44	5179.66	3547.13	3628.94	8160	337.705	615.076	7614.45	3976.96	2675.75	5505.7	2464.77	2910.81	1636.76
C1H10orf120	0	0	0	0	0	0	0	0	0	0	0	0	0	0
C1H10orf128	0	0	0	1.07205	1.63663	0	0	0	0	0	0	12.1921	1.44131	17.9006
C1H10orf53	0	0	0	0	0	0	0	0	0	0	0	0	0	0
C1H10orf55	41.7677	37.1128	21.1058	52.0084	13.6597	77.1821	70.3792	14.2725	38.3777	23.4221	0	58.5385	65.5316	77.3688
C1H10orf62	0	11.2981	13.7342	0	17.6639	0	0	1.01906	0	2.92309	0	0	6.58796	9.04247
C1H10orf71	0	0	0	8.56875	0	0	0	0	10.0082	0	0	0	0	0
C1H10orf76	848.173	802.714	762.612	648.476	901.255	795.317	1143.86	861.157	923.441	750.675	1458.85	1113.22	642.789	988.589
C1H10orf82	2.70707	12.7316	2.99141	4.97524	17.2694	0	0	0	9.68475	0	0	0	6.21856	3.38173
C1H10orf88	468.208	635.431	634.18	504.164	423.977	345.398	307.629	292.294	398.292	448.41	384.972	249.798	523.353	447.262
C1H10orf90	0	0	0	0	4.83756	0	0	0	0	4.92149	0	0	0	0
C1H10orf99	135.752	2799.17	779.381	113.322	97.6009	0	0	215.2	77.2567	22.0156	79.0115	0	1468.29	135.478
C1H14orf119	1044.51	1599.81	1517.91	940.191	1298.3	1678.12	1468.48	1124.23	1297.2	1063.61	1503.31	1289	1117.57	1148.51
C1H14orf28	311.788	148.409	147.305	288.939	215.454	329.115	318.532	165.761	170.95	207.906	129.703	154.314	106.102	166.415
C1H14orf93	182.94	242.991	212.413	256.796	257.143	463.016	403.431	177.687	218.091	205.96	483.797	384.409	160.87	143.826
C1H15orf32	0	0	0	0	0	0	0	0	0	0	0	0	0	0
C1H15orf39	1402.44	630.361	639.324	1270.87	1558.03	903.355	1528.85	1383.33	1691.1	951.501	2097.32	974.234	1073.66	1610.09
C1H15orf40	4693.27	6288.22	6471.42	5022.56	5612.76	3858.74	4807.84	5266.25	5312.45	4886.61	3472.2	3756.61	5084.99	5120.52
C1H15orf41	301.547	420.594	408.962	357.974	452.341	269.506	200.405	301.029	262.208	366.511	288.358	507.526	552.023	254.637
C1H15orf48	5.60698	0	5.91021	1.76005	0	0	12.3673	15.429	60.3678	34.6453	0	0	27.9196	21.346
C1H15orf53	0	0	0	0	0	0	0	0	0	0	0	0	0	0
C1H15orf59	469.506	432.45	277.2	865.388	697.096	875.15	693.743	585.851	988.177	1863.1	2200.13	1169.55	655.673	695.256
C1H15orf61	131.274	550.357	336.646	202.369	282.022	75.9923	144.845	289.116	140.6	243.355	354.457	54.2023	215.585	110.462
C1H15orf62	1056.72	509.54	367.342	644.355	740.352	1237.98	939.54	944.96	734.101	440.349	1045.38	631.683	743.416	772.466
C1H15orf65	0	19.5816	7.72056	13.7317	9.5579	11.2285	24.0736	24.5459	26.4251	7.72765	1.19485	4.90342	14.6935	18.174
C1H1orf131	726.787	887.343	783.567	582.353	875.231	924.638	918.017	598.039	730.282	609.228	881.294	1034.48	752.881	612.043
C1H1orf198	2815.7	1687.41	908.136	4383.43	3487.83	6475.67	5585.01	2725.81	5528.02	4262.77	5315.3	5571.29	2965.78	5872.92
C1QA	0	0	0	0	0	0	0	0	0	0	0	0	0	0
C1QB	128.412	1848.85	70.8144	15.2361	34.1711	0	0	293.618	33.7965	4.85624	43.3752	0	9.56517	0
C1QBP	4492.51	9521.77	6233.64	3336.19	7069.73	3752.25	4916.18	3307.18	4796.7	5757.87	8237.46	7645.06	9809.11	3716.18
C1QC	0	0	0	0	0	0	0	0	0	0	0	0	0	0
C1QL1	8.11349	10.284	5.94348	5.76625	0	120.327	0	1.83336	9.9936	1.82871	10.3703	0	6.01054	4.13904
C1QL2	0	0	5.73419	1.93888	0	2.00837	0	0	0	0	0	0	0	0
C1QL3	26.509	57.3274	126.802	12.8737	5.62829	97.3062	38.4525	18.792	27.0478	172.898	30.424	106.573	18.5239	25.9502
C1QL4	6.46333	0	0	3.83077	0	0	0	0	0	0	6.85477	33.4809	0	7.90915
C1QTNF1	1999.34	953.327	368.893	3502.99	12.2469	3557.91	3042.25	1804.38	5073.38	1651.97	2422.45	2689.52	1579.23	834.582
C1QTNF12	24.5786	0	16.1041	143.672	0	12.0806	0	20.6902	192.312	0	103.424	0	0.629602	11.0779
C1QTNF3	15293.6	182.252	702.672	18231.8	158.681	312.596	121.332	427.411	12801.4	19156.8	413.622	2066.02	60.9897	3759.71
C1QTNF4	7.1036	6.99912	1.19423	8.50795	3.07932	0	0	0	0	7.33238	13.2673	0	0	3.15478
C1QTNF5	841.775	91.2691	68.2448	610.205	38.153	3923.51	2971.09	315.378	1703.79	937.762	1477.03	1523.51	58.1087	1053.7
C1QTNF6	13.4863	0	0	274.762	6.34046	53.4243	216.868	101.461	769.921	149.658	438.697	92.9813	6.98598	118.378
C1QTNF7	14.2392	3.84426	46.5412	13.2965	23.1142	56.5019	25.3314	13.0591	9.71369	14.2533	13.3085	26.6405	550.232	83.1272
C1QTNF8	0	0	0	0	0	0	0	0	0	0	0	0	0	0
C1QTNF9	0	0	4.52237	3.17403	0	0	0	0	0	0	0	0	0	0
C1R	628.085	251.205	22.7511	1846.16	22.625	1979.34	226.244	42.5148	1587.6	205.293	933.758	125.01	129.293	482.457
C1RL	458.847	146.588	181.28	858.126	204.819	1543.69	416.946	70.1213	387.528	227.179	711.836	355.769	217.657	713.887
C1S	390.1	190.834	84.6877	1725.67	75.3183	1652.85	354.349	37.1462	1472.66	362.25	1564.69	119.859	678.994	634.914
C2	30.128	30.6409	23.8067	145.394	35.5117	70.4502	19.6197	6.19048	344.58	14.6871	48.8952	19.8234	201.065	21.0719
C20H6orf10	0	0	0	0	0	0	0	0	0	0	0	0	0	0
C20H6orf106	5214.51	3197.58	3457.85	4879.16	6851.23	5615.65	6199.27	7871.14	6829.95	4008.77	7166.61	6683.45	5244.53	5414.52
C20H6orf132	7.64234	10.6747	46.2432	24.4609	7.47701	0	0	5.14194	10.6607	15.8216	17.6264	0	0	3.16366
C20H6orf136	347.186	444.127	619.001	378.942	317.417	414.402	287.299	263.644	471.885	329.721	308.401	274.533	229.746	220.944
C20H6orf141	316.844	770.884	226.031	130.349	188.695	96.5289	113.874	251.868	218.165	234.127	401.987	925.414	453.276	221.035
C20H6orf15	0	0	1.11669	0	0	0	0	0	0	0	0	0	0	0
C20H6orf201	5.66976	25.3051	1.85844	5.56339	19.9247	0	0	0	0	11.7758	0	6.43301	5.87289	4.09284
C20H6orf222	0	0	0	0	0	0	0.857615	0	0	0	0	0	0	0
C20H6orf223	0	0	0	0	0	0	0	0	0	0	0	0	0	0
C20H6orf226	207.763	167.763	261.646	195.297	294.998	444	335.959	414.601	347.182	310.563	471.443	290.512	241.712	252.127
C20H6orf229	0	0	0	0	0	0	0	0	0	0	0	0	0	0
C20H6orf47	1072.19	581.575	729.834	1187.05	1003.2	1404.47	1288.17	1335.9	1245.38	1110.95	1837.7	1435.33	1010.72	1196.5
C20H6orf52	64.9012	64.466	144.728	89.6716	89.0935	127.354	90.2991	83.6806	49.7371	73.5217	144.235	136.025	165.833	91.2371
C20H6orf62	7933.06	10116.1	11710.2	9069.45	10136.2	5849.31	7964.12	7816.76	6641.02	11394	5257.35	4964.45	10328.7	9703.66
C20H6orf89	5267.67	3640.04	4010.91	5616.17	4257.46	6219.53	5546.53	5296.65	6848.42	4451.76	7183.74	6412.33	3747.81	5427.65
C21H19orf44	271.086	146.029	282.048	316.894	372.939	374.452	239.831	436.99	325.187	312.036	377.836	376.297	404.327	287.506
C21H5orf22	618.797	902.57	811.098	730.606	680.519	605.479	501.35	546.49	577.196	446.059	442.171	380.083	598.98	664.201
C21H5orf34	63.7102	32.1091	48.2453	39.4302	85.4622	52.0902	64.7924	52.4417	65.619	44.1234	64.2306	57.3868	72.7113	46.3541
C21H5orf42	674.44	373.722	636.86	644.341	490.094	1129.06	834.271	580.736	603.761	522.993	416.002	524.369	717.71	845.777
C21H5orf49	5.88585	4.88037	0	13.7246	11.2658	0	32.4051	0	0.815358	1.95084	35.7186	0	45.3046	0
C21H5orf51	4568.59	4181.77	3381.81	4791	4021.57	3401.1	3726.26	4033.41	2770.11	2437.5	1825.52	2240.4	4717.48	5113.03
C22H20orf141	0	0	0	0	0	0	0	0	0	0	0	0	0	0
C22H20orf144	1.18563	0	1.04753	0	0	0.915506	0	0	0	0	0	0	3.8145	0
C22H20orf173	0	0	0	0	0	0	0	0	0	0	0	0	0	0
C22H20orf196	329.242	212.456	450.421	302.533	436.025	323.742	393.63	402.035	418.151	263.652	256.25	320.162	325.753	365.47
C22H20orf24	2676.33	2778.37	3455.67	2900.05	2961.26	2144.86	2808.43	3049.22	3148.24	3300.13	4596.5	3001.93	3003.76	1948.28
C22H20orf27	1646.78	3151.68	3197.9	2004.35	2857.1	2009.76	3081.72	3942.42	2926.1	2289.95	5543.43	3292.22	2398.88	1756.15
C22H20orf85	0	0	0	0	0	0	0	0	0	0	0	0	0	0
C22H20orf96	310.961	246.368	368.447	236.891	173.923	289.128	254.044	176.458	189.304	239.627	393.123	377.437	628.919	220.535
C23H9orf135	2.75703	0	1.35179	7.74201	0	0	0	0	0	6.32217	0	14.5791	3.82315	0
C23H9orf153	0	0	4.28941	0	0	27.6601	0	0	0	2.06971	0	0	0	0
C23H9orf24	2.99396	0	0	2.26216	0	0	0	49.6809	0	0	0	0	0	3.68391
C23H9orf3	3560.44	2632.64	2249.61	5058.88	3460.33	4168.32	4433.42	2797.28	5556.68	2975.38	4578.42	3683.22	1919.21	3249
C23H9orf40	582.28	761.325	995.982	310.4	805.274	588.154	786.469	469.832	404.749	606.098	575.345	283.581	311.817	320.656
C23H9orf57	0	0	1.11669	0	0	0	0	0	0	0	0	0	0	0
C23H9orf64	2240.66	1671.84	2004.63	1862.62	2278.76	2613.01	2505.63	1969.62	1979.38	1636.37	1308.39	1508.81	1606.68	2685.39
C23H9orf72	1241.73	801.48	1183.5	995.782	713.006	706.33	641.23	664.993	740.01	1051.19	425.712	456.417	620.391	955.149
C23H9orf85	275.468	321.994	227.962	326.451	193.231	199.514	271.686	204.049	187.189	251.59	106.273	79.8614	112.32	311.919
C23H9orf92	0	0	0	0	0	0	0	0	0	0	0	0	0	0
C24H14orf132	8516.55	4411.05	522.569	2704.85	25903.1	12990.2	19304.9	29194.6	5434.25	84.393	11971.7	6498.19	10098.3	5979.86
C24H14orf180	1.19557	9.00939	6.49552	210.679	112.331	37.51	40.594	30.8844	23.9406	0	20.4262	28.7891	29.5731	94.9594
C24H14orf37	5.61128	9.78205	8.76859	44.2431	32.6219	52.117	1.6945	1912.02	124.983	15.017	0	21.5603	4.84407	8.9613
C24H14orf39	0	0	0	0	9.4011	0	0	0	0	29.2315	0	0	0	7.54173
C25H9orf116	141.537	242.818	207.985	163.804	267.559	501.75	451.762	300.892	184.822	254.974	495.507	289.391	195.005	294.944
C25H9orf131	0	0	0	0	0	0	0	0	0	0	0	0	0	0
C25H9orf152	8.16081	4.87334	0	1.06764	0	0	0	0	0	11.7963	0	0	0	0
C25H9orf16	971.97	1084.41	2010.23	1322.81	1459.18	1371.08	1244.11	1655.15	2309.76	2759.19	2919.33	1393.65	986.254	923.758
C25H9orf43	323.838	300.134	122.471	214.257	275.086	942.201	436.84	349.143	568.554	326.337	667.55	524.755	323.484	585.093
C25H9orf50	492.405	691.069	418.78	445.858	185.087	655.917	193.425	305.792	324.136	435.235	393.204	260.547	459.568	188.861
C25H9orf78	1838.85	1528.11	1631.28	1708.48	1814.99	1761.54	2182.01	1985.29	2243.14	2095.09	2521.75	2427.5	1284.76	1775.71
C25H9orf84	0	6.3969	741.614	0	1.60137	0	0	9.67022	16.7768	0	0	0	0	0
C26H21orf140	0	0	1.13674	0	0	10.0048	0	0	0	0	0	0	1.43453	9.12011
C26H21orf2	450.629	637.658	500.054	428.703	647.468	780.031	862.462	575.328	742.567	602.682	1289.89	830.338	506.226	449.399
C26H21orf33	3765.42	4068.43	3962.39	3463.55	6036.62	5235.78	7032.51	5492.54	6196.07	4476.22	10553.5	6756.58	3830.95	4189.73
C26H21orf58	0	0	0	0	0	0	0	0	0	0	0	0	0	0
C26H21orf59	572.313	706.594	670.965	547.926	815.002	601.64	585.034	739.69	795.233	643.63	724.536	746.577	827.293	522.591
C26H21orf62	2.32294	0	0	0	0	0	0	0	0	0	0	0	0.716574	0
C26H21orf91	569.236	436.791	477.995	473.123	543.714	479.423	494.302	503.278	257.854	360.22	68.4926	272.392	516.112	545.386
C27H4orf47	68.9945	149.517	163.229	71.6106	202.592	193.579	67.663	57.4843	37.5214	36.6036	83.4632	13.8252	168.815	112.519
C27H8orf48	74.9383	0	4.20785	45.5273	0	43.5766	2.50275	72.8012	39.3876	14.8038	27.0232	0	0	11.7521
C27H8orf86	12.5656	0	7.82606	3.2791	0	0	3.41115	0	0	5.98206	0	0	11.3019	3.00793
C28H12orf29	610.558	779.223	759	713.628	630.393	670.623	989.281	840.207	614.121	869.041	271.789	538.532	917.814	724.512
C28H12orf42	0	0	0	0	0	0	0	0	0	0	0	0	0	0
C28H12orf45	271.645	559.458	285.665	374.681	386.722	257.12	220.194	293.801	313.951	407.004	411.771	311.341	652.639	304.203
C28H12orf50	0	0	0	0	0	0	0	0	0	0	0	0	0	0
C28H12orf73	187.071	321.223	334.31	243.34	179.764	305.755	258.713	262.115	264.897	288.126	305.958	356.773	325.694	173.789
C28H12orf75	121.557	20.5877	14.249	37.9973	0.708899	99.5474	163.1	142.626	58.3219	175.215	195.929	3.29094	55.3077	77.1953
C28H22orf23	9.4121	6.49907	6.90052	3.18353	6.48948	25.7646	0.860932	13.3739	14.4739	6.85211	10.376	26.032	2.9662	6.1031
C28H22orf46	0	0	0	0	0	0	0	0	0	0	0	0	0	0
C29H10orf67	0	0	0	2.14236	0	0	0	0	0	0	0	0	0	0
C2CD2	746.129	209.986	150.571	577.507	329.855	778.124	398.105	191.015	650.444	466.335	410.975	390.268	748.75	984.5
C2CD2L	745.519	721.791	867.083	749.886	783.632	717.307	753.553	690.199	567.512	736.38	758.658	947.144	960.152	636.833
C2CD3	1185.56	1089.96	1403.51	1483.09	1627.4	1207.66	1112.39	1266.59	1133.89	1268	886.902	1059.29	1018.38	1355.56
C2CD4A	0	0	0	0	0	0	1.71523	0	0	0	0	0	0	0
C2CD4B	0	0	0	0	0	0	0	0	0	1.78728	0	0	3.15902	0
C2CD4C	0	0	0	0	0	0	0	0	0	0	18.8959	0	0	0
C2CD4D	0	0	0	3.21354	0	0	0	0	0	0	0	0	0	0
C2CD5	1570.01	1614.89	1425.02	1460.07	1602.83	1505.9	1610.88	1154.35	1346.99	1291.27	526.93	709.393	1725.24	1682.83
C2CD6	6.06121	0	0	0	3.09843	0	0	0	0	0	0	0	0	1.49932
C2H1orf109	472.541	349.743	420.179	427.905	497.127	544.076	627.035	548.604	561.553	421.572	674.808	713.257	410.177	558.577
C2H1orf122	394.653	699.606	797.399	758.116	618.047	494.022	525.143	789.141	934.913	1222.23	1746.98	853.536	362.832	444.7
C2H1orf123	2033.97	2612.53	1370.84	2205.89	1373.3	2349.1	2286.74	2216.86	2206.1	2087.41	3654.13	2554.96	1296.96	1615.91
C2H1orf127	0	0	3.40706	34.0861	0	0	0	0	30.6974	0	0	0	3.78395	0
C2H1orf158	0	0	0	0	0	0	0	0	0	0	0	0	0	0
C2H1orf159	346.292	326.933	260.639	359.175	377.657	599.599	528.014	653.346	582.461	322.203	1017.64	652.95	374.067	367.879
C2H1orf167	3.81129	18.1228	20.1424	26.8412	16.4092	2.02428	7.9419	13.3977	15.2388	17.5802	32.7507	77.2845	10.5033	14.2371
C2H1orf174	1029.53	1389.62	1232.88	1339.22	1423.15	916.75	1128.06	1294.71	1199.72	973.158	783.338	858.141	989.273	1183
C2H1orf185	59.7024	0	4.27293	97.2548	35.8217	173.206	136.281	56.9296	37.8037	57.8362	44.2866	103.032	6.72891	70.3189
C2H1orf210	0	0	0	0	0	0	0	0	0	0	0	0	0	0
C2H1orf216	17.5735	42.0037	33.9067	1.04945	10.4298	22.5992	0	0	10.673	17.4264	9.47659	85.0561	7.33546	25.0818
C2H1orf228	17.5488	14.5726	31.2523	18.9147	33.9619	97.3686	139.8	76.7568	97.176	54.6318	113.255	37.5416	37.3768	32.5697
C2H1orf50	1321.94	1020.88	1176.97	1272.69	1298.99	1567.05	1767.85	1961.5	1488.07	1625.36	1790.47	1686.76	1176.35	1497.56
C2H1orf94	0	0	0	0	0	0	0	0	0	0	0	0	0	0
C2H4orf3	5629.46	2806.3	2662.43	5417.51	7349.7	4858.34	7959.31	4971.42	5693.82	8866.97	5978.33	10436.6	5333.85	6626.43
C2H4orf33	777.539	456.383	542.879	748.153	959.219	425.399	387.252	355.138	536.199	704.808	361.043	316.24	478.804	865.265
C2H4orf45	1.13584	0	0	1.10259	0	18.1035	0	0	0	3.00692	0	0	0	0
C2H4orf46	478.588	502.441	598.34	395.519	599.947	554.421	669.536	587.089	503.086	398.794	431.779	710.918	731.58	491.308
C2H4orf51	4.53969	0	8.751	7.79635	0	2.72774	0	0	0	3.02769	0	0	0	0
C2H8orf58	6.1228	31.2945	43.9568	103.035	31.2416	0	0	0	5.97072	43.172	4.29056	20.1671	0.640051	8.05984
C2H8orf74	0	0	0	0	0	0	0	0	0	0	0	0	0	0
C30H1orf100	0	0	0	0	0	0	0	0	0	0	0	0	0	0
C30H1orf115	2.35261	0	0	11.6584	7.27334	14.102	18.887	46.4199	52.8889	6.88726	0	0	0	0
C30H1orf53	359.227	336.581	336.158	572.078	835.282	697.399	733.346	1274.55	1251.4	659.194	1598.51	656.836	118.702	347.159
C31H6orf118	0	0	0	0	0	0	0	0	0	0	0	0	0	0
C31H6orf120	2375.25	1843.62	2545.2	1745.12	2555.98	3090.26	2739.49	2836.46	2553.85	2896.32	1697.54	1891.3	2400.72	3235.1
C3AR1	1971.95	1.62416	0	979.551	16.2669	111.734	0	50.79	590.576	539.253	0	101.164	194.895	7.9473
C3H16orf46	62.0577	44.2542	68.3515	92.148	170.921	118.575	55.7973	49.9592	49.119	126.73	84.3962	74.0374	122.234	81.444
C3H16orf70	1363.83	1994.71	1237.07	996.969	901.046	930.391	863.161	863.331	1042.04	875.111	1277.57	1030.84	1103.91	1111.44
C3H16orf74	849.375	514.776	970.991	804.167	155.466	482.549	323.813	996.25	1064.07	1030.89	365.347	304.368	227.154	1125.98
C3H16orf78	0	0	0	0	0	0	0	0	0	0	0	0	0	0
C3H16orf86	0	5.44523	2.86402	0	0	18.1334	0	0	0	16.0307	0	0	9.74588	1.68541
C3H16orf95	27.773	60.8594	104.646	21.3819	40.6752	14.7997	76.4294	57.6374	22.4448	34.75	48.6263	85.1984	21.6516	10.7401
C3H4orf17	0	0	0	0	0	0	0	0	0	0	0	0	0	0
C3H4orf19	82.3174	4.88164	11.42	5.37442	104.303	0	0	74.992	43.6839	85.1883	84.8939	119.575	104.525	15.1032
C3H4orf22	110.369	32.1518	63.0628	165.162	174.209	24.4517	53.1994	143.365	83.4988	45.7342	78.2504	206.97	54.6101	70.4687
C3H4orf36	203.926	49.9026	81.2884	174.625	175.986	179.076	67.1855	175.461	147.98	23.6416	78.4853	107.409	87.9287	20.9834
C3H4orf48	1362.89	515.453	592.88	1853.16	2887.26	1979.38	1871.46	2216.71	2637.27	2698.46	6588.79	1896.89	870.2	1221.11
C3H4orf50	0	0	0	0	0	0	0	0	0	0	0	0	0	0
C4BPA	345.369	29.6204	10053.3	630.883	11.5858	146.479	309.535	34.7326	160.666	32.3928	60.5173	10.5419	890.283	3528.53
C4BPB	335.849	285.33	15.9744	0	0.810686	5.46579	0	0	4.25256	10.8991	0	0	239.638	648.187
C4H7orf25	798.228	1052.2	1185.44	1005.66	938.054	962.669	1065.25	865.781	621.71	827.307	569.494	694.441	679.591	777.684
C4H7orf31	100.162	131.623	283.961	69.4517	54.6201	22.894	38.4406	170.657	43.6975	31.518	20.8022	9.31692	80.1637	105.49
C4H7orf49	409.009	228.15	233.63	409.534	449.022	556.585	552.554	336.561	284.661	268.933	287.458	373.909	344.14	521.719
C4H7orf57	0	4.82748	0	0	0	0	0	0	0	0	0	0	2.18045	1.00651
C4H7orf66	0	0	0	0	0	0	0	0	0	0	0	0	0	0
C5	0	0	0	0	0	0	0	0	0	0	0	0	0	0
C5AR1	8.06363	9.69065	6.76289	44.6659	436.602	0	0	137.504	166.696	0	4.81095	0	271.342	27.0054
C5AR2	6760.27	3766.84	18763.9	3406.37	1830.01	318.346	271.426	23551.1	18110.9	327.489	717.41	467.033	6004.2	7740.02
C5H1orf105	19.7145	0	1.13146	0	0	4.63367	0	0	0	0	0	0	4.99359	0
C5H1orf112	198.705	175.962	171.488	139.812	209.542	173.106	189.863	134.565	156.634	123.107	110.748	234.292	241.716	236.326
C5H1orf116	429.459	154.74	236.08	399.441	848.712	762.795	1104.06	550.024	557.821	764.576	959.124	426.603	460.882	755.087
C5H1orf141	0	0	1.36574	0	0	0	0	0	0	0	0	0	0	2.46006
C5H1orf146	5.52684	6.26199	3.17312	6.99933	14.15	12.3889	14.6354	2.27105	0	16.1137	0	0	26.5183	8.16936
C5H1orf162	12.235	4.05317	3.79364	2.57926	0	12.2003	0	7.55491	2.03391	7.10232	0	0	4.16687	7.53057
C5H1orf194	5.74968	6.43724	4.65488	3.20991	6.46466	4.56994	10.1117	1.03984	10.8573	2.95827	0	0	13.7188	14.1554
C5H1orf21	1909.04	796.725	3011.64	2087.92	901.513	2363.43	2738.65	1998.85	1694.12	4409.14	4113.39	3659.76	960.14	1537.81
C5H1orf52	992.296	773.71	848.369	818.709	538.86	612.713	556.539	583.515	652.466	1003.17	380.927	346.681	983.264	878.829
C5H1orf54	0	0	0	3.24313	2.43421	1.82415	0	17.9454	15.4877	44.6256	0	0	0	1.00918
C5H1orf56	3.6652	8.18445	2.28072	5.14114	0	0	0	0	6.34545	4.75861	17.1974	0	0.774369	0
C5H1orf61	25.2124	46.1382	141.669	9.02459	65.5825	0	0	27.104	14.2756	46.3156	37.4316	14.1617	21.092	15.9748
C5H1orf68	0	0	0	0	0	0	0	0	0	0	0	0	0	0
C5H1orf74	104.565	177.823	354.921	176.509	264.86	115.786	51.5135	117.274	119.573	120.041	200.103	108.773	181.256	107.224
C5H1orf87	0	0	0	0	0	0	0	0	0	0	0	0	0	0
C6	0	4.95794	0	0	0	10.1428	0	0	0	0	0	0	0	0
C6H12orf10	652.953	1260.67	983.076	679.059	1036.12	727.657	689.726	948.654	1017.41	633.303	1958.97	891.304	761.995	683.359
C6H12orf4	1257.93	1060.05	902.489	1044.24	1044.01	1086.6	925.895	925.325	1081.85	1097.25	1007.56	980.692	1061.81	1143.14
C6H12orf54	0	0	0	0	0	0	0	0	0	0	0	0	0	0
C6H12orf56	33.4291	137.433	123.494	13.2073	167.258	31.1657	25.6147	15.4788	20.521	93.8088	154.926	90.8378	105.876	18.3276
C6H12orf57	1943.04	3857.8	2778.85	2055.6	2843.84	2599.19	1739.92	2945.42	2306.52	2593	4027.37	2141.63	2060.94	1509.74
C6H12orf60	4.83521	25.4374	9.75175	15.1182	9.99709	4.82767	14.3409	4.15714	3.79634	12.912	16.936	0	5.65508	0
C6H12orf66	166.962	199.283	194.31	112.889	214.248	130.746	157.033	181.126	165.098	77.7587	82.9693	121.39	279.865	172.528
C6H12orf71	7.20474	1.52931	4.73066	0	0	4.27548	0	3.3828	0	0	0	0	15.9906	2.11387
C6H12orf80	0	9.77414	142.811	2.09984	1.61595	0	0	0	0	0	0	0	0	0
C6H2orf54	0	0	0	0	3.23362	0	0	0	0	0	0	0	0	0
C7	175.906	31.4558	55.1751	125.965	63.1954	256.283	85.5481	81.1063	152.751	160.24	67.8768	122.591	249.419	182.201
C7H11orf1	503.457	694.645	375.644	401.939	576.481	481.6	410.689	507.263	362.477	340.905	558.981	613.758	544.106	389.662
C7H11orf42	47.5102	21.343	29.1067	19.3676	18.5964	43.2276	25.3148	4.12196	14.0818	12.7494	21.7933	0	9.7409	41.1443
C7H11orf52	27.1085	82.9788	148.81	101.399	211.729	17.8888	13.8459	147.399	180.752	121.624	31.2078	28.3086	18.4732	64.7498
C7H11orf53	0	0	0	0	0	0	0	0	0	0	0	0	0	0
C7H11orf54	896.586	855.104	764.163	648.079	461.522	536.207	627.511	738.905	421.048	613.032	171.138	360.478	919.552	887.299
C7H11orf58	4854.46	5387.49	3692.11	4985.94	4108.13	4871.75	5019.19	4305.43	3262.25	4585.4	2076.57	2668.56	4033.34	4975.46
C7H11orf65	8.80264	31.6113	19.4254	4.42899	3.23569	85.3686	14.7244	34.4175	8.49597	11.7153	0	24.5809	1.0815	13.1188
C7H11orf70	73.9396	14.5852	0	60.489	55.9204	118.491	61.0817	63.376	21.6753	86.0794	15.5711	74.5865	36.3237	21.6545
C7H11orf71	83.1128	84.5155	111.601	75.4643	119.593	180.013	145.832	76.6665	60.6405	163.358	54.2955	136.713	84.869	80.3665
C7H11orf87	31.9342	29.6883	20.7716	23.2127	0	0	0	0	0	0.997532	0	0	3.51361	1.00429
C7H11orf88	6.69906	19.0877	14.3512	2.13633	25.9355	7.16785	10.8384	9.38999	0	2.93019	0	0	70.9421	3.94102
C7H19orf24	1491.04	2043.44	1844.42	1749.11	2072.61	2241.19	1741.92	2054.4	1868.48	1868.62	3774.22	2924.37	1934.05	1780.08
C7H19orf25	707.356	589.29	749.759	683.702	853.015	1047.11	917.878	1142.68	1370.8	968.699	1804.61	1258.23	878.474	694.05
C7H19orf38	59.6475	75.8119	34.0814	80.659	96.9833	159.114	147.423	149.573	98.5065	79.9095	240.565	399.733	104.55	82.941
C7H19orf53	1368.41	1689.67	1478.43	1643.68	2116.04	1536.53	1815.92	1835.83	2060.18	1507	3448.45	2145.19	1464.71	1297.4
C7H19orf57	39.1576	24.6621	37.807	34.8275	53.2988	57.3977	125.051	29.9215	96.0678	50.5637	88.9968	7.70994	196.715	30.6042
C7H19orf66	153.448	102.419	5.63054	343.585	236.883	643.01	403.979	655.137	382.372	145.66	855.91	194.07	153.568	333.985
C7H19orf67	0	0	0	4.99694	4.73763	0	6.13167	0	0	0.947469	0	0	5.51579	4.07433
C7H19orf70	1067.18	2899.66	1945.09	1323.08	2164.79	1182.01	1668.96	1714.02	1528.55	1932.17	3401.65	2872.75	1817.16	946.853
C7H19orf71	5.082	31.1606	26.8105	33.7522	5.43817	7.06782	5.30084	11.4287	13.6121	26.8181	4.36976	14.4464	28.4333	21.5008
C8A	0	0	0	0	0	0	0	0	0	0	0	0	0	0
C8B	0	0	0	0	0	0	0	0	0	0	0	0	0.719574	9.01792
C8G	175.998	34.2998	12.5276	140.998	23.808	183.45	19.1735	52.8491	81.3928	158.929	169.615	23.6587	66.2171	22.3736
C8H12orf43	285.633	278.721	208.219	312.025	362.184	504.66	556.191	409.724	441.177	361.62	703.305	524.539	369.927	410.017
C8H12orf49	595.527	649.496	886.104	826.619	897.275	689.975	801.618	863.803	721.76	733.137	1279.49	706.42	852.511	696.858
C8H12orf65	222.817	140.353	211.362	235.119	310.341	319.948	402.3	280.453	246.334	96.7308	145.324	111.443	151.987	179.579
C8H18orf21	1560.19	2915.22	2934.35	2085.81	1650.18	1256.31	1333.52	1216.89	1432.65	1812.3	755.672	933.299	1801.42	1700.34
C8H18orf25	1848.67	1518.26	3686.32	1721.69	1413.76	1031.69	1323.95	1262.6	1800.14	3665.47	1190.86	814.288	1511.06	1811.17
C8H18orf32	1816.17	1146.75	1461.45	1555.93	1450.03	1150.99	1541.8	1815.91	879.921	1803.54	656.013	1238.72	1800.36	1614.37
C8H18orf54	608.653	208.446	304.257	701.241	292.489	644.223	605.736	347.735	376.42	490.909	351.149	265.692	602.69	672.322
C8H18orf63	0	0	0	0	0	0	6.00331	0	0	0	0	0	0	0
C8H18orf65	0	0	0	0	0	0	0	0	0	0	0	0	0	0
C8H22orf15	0	0	0	4.23309	0	7.7371	0	0	0	4.19535	0	0	0	0
C8H22orf24	0	3.23644	1.13206	3.19827	0	0	0	0	0	0	0	0	0	0
C8H22orf31	1.1364	17.7881	102.989	1.08025	3.23857	0	0	14.7507	0	0.990399	0	0	0	0.995067
C8H22orf39	434.779	629.309	656.955	705.464	782.172	359.951	434.175	636.231	822.158	585.808	985.065	478.316	552.224	562.845
C9	0	0	0	0	0	8.94481	3.396	13.1098	0	0	0	22.7039	0	0
C9H8orf33	1105.34	1312.96	1257.56	1406.58	1848.06	1278.6	1817.07	1911.81	1687.22	1181.22	2598.93	1816	1202.41	1546.91
C9H8orf34	12.7234	8.18043	4.39476	5.31578	0	0	0	7.26037	8.39367	15.5797	8.47801	0	0	0
C9H8orf37	1407.48	597.028	752.013	1294.38	962.788	1730.18	1862.54	1749.49	1307.47	1478.84	479.822	733.208	1047.18	1770.22
C9H8orf46	11.2223	11.3257	7.65143	31.6281	14.5652	1.80099	0	7.46195	25.1622	5.93116	20.0542	12.1777	0.694219	4.96005
C9H8orf59	565.108	881.837	770.701	378.98	634.513	502.793	564.874	457.246	373.164	543.586	580.597	546.418	625.865	458.12
C9H8orf82	464.395	383.744	403.652	663.315	555.336	1123.47	874.373	654.015	659.375	565.426	1149.7	624.029	193.836	554.781
C9H8orf88	0	24.4227	0	1.13289	0	9.62193	0	0	0	0.993168	0	0	0	0
C9H8orf89	63.2118	103.772	107.579	36.1551	25.3865	35.7411	73.6972	143.758	48.2136	32.9036	109.471	31.2771	58.823	58.9592
CA1	0	0	0	0	0	0	0	0	0	0	0	0	0	0
CA10	0	0	0	0	7.18159	0	0	4.20725	0	0	0	0	0	0
CA11	78.4915	225.216	121.007	60.7273	41.5069	62.9075	30.9521	32.9627	10.5912	30.3239	19.9254	19.6252	207.027	46.5773
CA12	25.2841	12.7482	11.4624	38.1737	43.3418	95.6105	110.257	139.167	345.082	127.628	78.0385	0	18.0135	18.8773
CA13	146.76	447.456	97.3648	582.093	269.717	157.263	23.0456	397.773	791.327	420.786	130.515	228.251	153.133	81.1584
CA14	3.95466	8.58224	5.04262	24.8217	8.57494	0	0	11.2728	32.6077	11.5751	0	2.26244	15.6	8.9321
CA2	9.0831	0	0	0	0	0	0	0	313.769	0	0	0	0	0
CA3	0	0	0	0	0	0	0	0	71.7196	0	0	0	0	0
CA4	254.773	12.9595	32.1877	47.5481	0	261.399	33.0597	26.5076	90.0242	23.4088	116.199	116.611	83.5024	522.713
CA5A	10.4316	3.30599	2.26199	61.5132	24.1777	106.427	34.7273	129.345	33.4121	49.5001	31.7247	33.5134	17.166	98.6464
CA5B	7340.76	4503.66	3490.61	7076.03	6341.84	6096.93	6749.87	5668.91	6061.98	4243.97	3966.31	4530.96	4175.31	6833.11
CA6	0	0	0	0	0	0	0	0	0	0.981688	0	0	0	0
CA7	3.54553	3.21437	2.2632	4.1577	0	0	0	0	0	17.2368	0	0	14.9168	0
CA8	10.0938	40.519	8.7004	0	5.70147	0	0	2.14781	0	116.411	18.9416	0	6.89627	49.8413
CA9	39.6038	80.8421	15.4619	21.4085	278.793	79.1616	116.558	115.102	110.572	111.399	284.452	109.975	210.412	74.8746
CAAP1	672.495	633.539	659.048	718.88	711.961	511.497	497.998	481.032	455.714	653.243	328.245	320.057	335.739	546.482
CAB39	9705.53	5371.68	5796.5	6356.61	4859.66	4372.07	3868.81	4538.67	4461.16	4578.75	1324.73	1780.52	6993.94	4658.95
CAB39L	3407.45	2442.71	2000.3	2690.59	1371.85	4565.76	3124.09	2011.48	1870.33	2200.23	592.276	1621.79	4069.35	2322.32
CABCOCO1	74.3356	39.5539	6.51569	22.6095	37.2338	107.647	23.2184	0	0	8.05308	0	57.1661	39.2557	41.3879
CABIN1	2734.16	3191.66	2998.26	2525.95	3411.01	3111.66	3045.67	3861.4	3108.67	3107.18	4143.15	2831.66	2505.04	2374.22
CABLES1	65.7256	44.4646	76.1131	29.0973	36.1284	465.1	417.676	24.9027	137.18	38.6357	137.799	136.337	203.451	59.3426
CABLES2	761.957	718.349	873.627	688.1	831.358	552.933	1014.71	858.843	702.181	1132.9	1299.24	809.85	833.299	979.509
CABP1	7.45484	2.32987	6.4899	3.84714	0	15.8851	0	0	2.5991	905.59	304.354	72.9114	225.567	10.3845
CABP2	0	0	0	0	2.28075	9.55455	0	0	0	0	0	0	7.57046	7.91427
CABP4	0	0	0	0	0	0	0	0	0	0	0	0	0	0
CABP5	0	0	0	0	0	0	0	0	0	0	0	0	0	0
CABP7	9.65823	29.2516	23.8099	30.7821	8.78215	31.3402	70.1888	32.8153	43.8703	28.4027	10.3143	45.8097	17.5595	19.1849
CABS1	0	0	0	0	0	0	0	0	0	0	0	0	0	0
CABYR	147.585	244.231	186.982	88.1595	146.921	310.363	169.652	215.257	158.745	80.4217	137.745	128.406	164.575	111.668
CACFD1	943.625	856.353	1608.26	1260.42	1066.03	1255.46	1528.94	1466.1	1261.02	1783.51	2798.27	1493.14	1076.22	1277.4
CACHD1	274.089	666.34	335.191	681.621	356.971	648.711	400.9	1040.27	772.388	1092.96	72.0057	264.363	803.536	947.351
CACNA1A	317	377.747	528.334	303.891	422.28	334.718	604.479	561.201	546.743	538.03	642.958	473.701	455.649	586.708
CACNA1B	32.7713	157.571	25.1557	18.11	7.87245	25.2432	9.89339	20.7104	0	15.0449	3.74767	0	9.92423	7.69655
CACNA1C	235.953	903.085	1296.84	224.922	279.626	63.7434	0	96.8374	139.224	847.325	212.404	109.989	539.184	242.017
CACNA1D	0	48.7172	25.5829	12.3179	21.9489	22.7395	0	8.74956	1.52288	52.254	0	20.3646	5.90638	21.1404
CACNA1E	3.88994	14.5427	20.1523	4.21815	10.6582	0	0	0	0	11.9305	0	0	0	9.46888
CACNA1F	0	0	2.23339	0	0	0	0	0	0	0	0	0	0	0
CACNA1G	677.658	2326.3	322.112	495.668	94.3265	109.416	28.8002	70.3539	38.241	348.046	161.166	167.028	109.752	242.485
CACNA1H	82.5812	365.149	61.5332	1575.13	4576.84	5.01905	7.0584	1947.08	1168.49	156.258	986.956	177.091	4103.92	94.4735
CACNA1I	0	13.1859	5.7004	0	0	0	13.2115	6.94942	0	8.58258	0	0	0	2.04005
CACNA1S	0	3.25611	0	0	0	0	8.60061	0	0	0	0	0	0	0
CACNA2D1	5133.01	2950.99	12296.9	8774.31	2494.7	3271.03	2869.76	4041.61	3663.77	9842.47	2369.49	3902.41	1486.27	6733.76
CACNA2D2	6.97663	35.5516	54.1875	123.05	4.00803	14.3088	5.17619	7.23428	37.644	27.2115	2.37964	17.2074	31.3091	22.9592
CACNA2D3	12.5686	37.2435	24.2085	29.1446	17.0387	54.8305	16.9899	115.213	15.8751	10.9058	43.3273	0	11.4239	12.9673
CACNA2D4	0	0	3.34838	6.46949	0	0	0	0	0	6.91746	0	0	0.709854	0
CACNB1	273.061	484.382	552.898	337.911	149.696	161.19	115.934	200.815	131.301	249.246	321.819	158	291.71	176.421
CACNB2	30.9568	108.504	73.3274	28.6116	13.7488	39.8665	7.74427	4.40866	45.0727	14.8619	0	26.7339	23.0286	3.94215
CACNB3	687.856	584.079	569.531	1040.12	916.859	588.699	579.428	994.345	1262.87	1278.55	1614.5	827.943	923.361	840.106
CACNB4	4.45341	5.03019	7.45492	1.17904	0	7.18075	6.08351	18.4299	15.8542	9.22291	0	0	2.00578	8.14383
CACNG1	0	19.5871	500.504	0	1.62088	0	0	12.2273	0	1.93724	0	0	0	0
CACNG2	0	0	0	0	0	0	0	0	0	0	0	0	0	0
CACNG3	0	0	0	0	0	0	0	0	0	0	1.18099	0	0	0
CACNG4	77.6609	77.704	396.833	120.358	112.399	12.4178	0	112.577	135.259	97.6642	99.6348	53.6238	12.6243	22.1543
CACNG5	0	0	2.23339	0	0	0	0	0	0	0	0	0	0	0
CACNG6	0	0	0	0	0	0	0	0	0	0	0	0	0	0
CACNG7	329.939	816.577	454.11	199.984	56.1461	44.6841	18.1425	102.362	17.7242	226.519	41.6757	0	21.9111	88.9864
CACNG8	0	53.8286	48.4132	12.6748	21.4854	0	0	4.67839	0	41.8132	4.24467	0	4.34405	17.8221
CACTIN	1197.61	1012.19	1032.33	1387.26	1701.02	1353.53	1427.61	1373.73	1585.94	1162.72	2173.93	1572.84	1365.33	1567.88
CACUL1	2455.57	2602.71	2321.64	2339.43	2450.16	2547.19	2508.47	2678.63	1936.92	2534.5	1189.76	2102.1	2259.92	3008.35
CACYBP	3730.52	5609.47	5222.54	2997.39	5826.08	3873.44	4503.29	2763.14	2783.33	3406.77	2870.92	3562.45	7074.43	2858.88
CAD	1458.95	5010.41	3411.68	1567.01	1732.38	1577.99	1632.48	1904.74	1804.72	1526.02	2473.32	2338.47	2079.81	1648.6
CADM1	122.461	677.627	1011.15	973.234	649.55	9.11026	25.2571	1073.27	592.719	4635.47	1906.75	1127.19	1130.89	180.142
CADM2	62.7298	118.555	78.4718	31.1141	11.5889	0	0	10.1127	0	7.01066	0	0	17.8106	16.0062
CADM3	44.4205	27.6103	385.048	22.2592	278.406	0	0	135.426	147.506	200.68	373.488	0	6.57846	36.1092
CADM4	72.9875	220.238	308.624	136.188	166.498	19.7799	36.2065	33.5703	82.4771	360.29	111.36	269.896	397.184	183.518
CADPS	0	8.16737	1.08518	0	26.5455	0	0	1.04658	0	161.112	360.94	70.4023	27.3181	21.0157
CADPS2	11.4658	37.2557	17.7456	19.5649	215.432	0	10.235	121.484	39.1276	10.9271	0	0	9.96555	19.721
[truncated: 27,197 more rows]

## Sheet: DESeq2_Highrisk vs Low risk
gene	baseMean	log2FoldChange	lfcSE	stat	pvalue	padj
A1BG	36.4061	0.838776	0.84753	0.989671	0.322335	0.693116
A2ML1	2763.29	3.71145	2.12284	1.74834	0.0804045	0.441085
A3GALT2	59.2579	-2.40146	0.987336	-2.43227	0.0150047	0.258567
A4GALT	3846.08	-0.487701	0.456732	-1.0678	0.285609	0.660288
AAAS	838.895	-0.240022	0.293734	-0.817141	0.413848	0.748135
AACS	4960.01	-0.412743	0.184802	-2.23343	0.0255207	0.309456
AADAT	60.7882	0.445841	1.00022	0.445744	0.655782	0.882049
AAED1	591.526	0.493056	0.497327	0.991413	0.321484	0.692579
AAGAB	983.764	0.0720873	0.181409	0.397375	0.691091	0.893164
AAK1	4116.44	0.533305	0.233624	2.28275	0.022445	0.298495
AAMDC	923.31	-0.148533	0.292509	-0.507792	0.6116	0.862157
AAMP	5253.02	-0.332788	0.176548	-1.88497	0.0594336	0.406564
AARD	7.09117	-2.87581	1.21012	-2.37647	0.0174792	0.275691
AARS	9481.81	-0.505238	0.193386	-2.61259	0.008986	0.207801
AARS2	340.295	0.115592	0.307393	0.376042	0.706886	0.898838
AASDH	1127.3	0.290397	0.2862	1.01467	0.310265	0.68246
AASDHPPT	4794.91	0.255779	0.206218	1.24033	0.214852	0.599711
AASS	73.5438	0.945675	0.604216	1.56513	0.117553	0.49779
AATF	1525.84	-0.0535134	0.224743	-0.238109	0.811796	0.938772
AATK	49.6206	-1.20699	0.681397	-1.77135	0.0765029	0.436527
ABAT	77.6343	1.63061	0.560479	2.90933	0.00362209	0.148784
ABCA1	1956.83	-0.00356171	0.469309	-0.00758928	0.993945	0.998316
ABCA10	5.38556	-0.331009	2.02494	-0.163466	0.870151	0.95973
ABCA2	2451.97	-0.0490322	0.383199	-0.127955	0.898185	0.969322
ABCA3	1321.11	0.575561	0.508551	1.13177	0.257733	0.634296
ABCA4	313.016	1.66462	0.75118	2.216	0.0266914	0.313794
ABCA5	64.0786	-0.13332	0.928881	-0.143528	0.885874	0.965755
ABCA7	720.773	0.554745	0.452118	1.22699	0.219826	0.604609
ABCA8	106.125	-0.743351	1.76356	-0.421506	0.673386	0.8859
ABCA9	34.5324	-2.17328	1.48335	-1.46512	0.142889	0.5292
ABCB1	845.947	1.99458	0.634916	3.14149	0.00168089	0.101738
ABCB10	219.332	-0.0977983	0.471381	-0.207472	0.835641	0.94799
ABCB6	2176.92	-0.236474	0.188019	-1.25771	0.208495	0.594523
ABCB7	1160.87	0.221065	0.108642	2.0348	0.0418709	0.368753
ABCB8	2542.7	-0.547126	0.222758	-2.45614	0.0140437	0.252728
ABCB9	39.4424	0.124646	0.69458	0.179455	0.857581	0.955788
ABCC1	10167.1	0.333872	0.324557	1.0287	0.303621	0.675853
ABCC10	746.247	-0.0268319	0.183343	-0.146348	0.883647	0.964608
ABCC11	28.8526	2.73574	1.12253	2.43712	0.0148049	0.256674
ABCC2	24.8324	-0.121761	0.521832	-0.233333	0.815503	0.939644
ABCC3	59.3728	0.654522	1.19341	0.548446	0.583386	0.848188
ABCC4	44.3385	0.832651	0.777633	1.07075	0.284281	0.659869
ABCC5	2427.12	1.04379	0.288074	3.62336	0.000290804	0.046122
ABCC8	20.4219	6.59741	1.34291	4.91276	8.98028e-07	0.000809596
ABCC9	18.906	-0.841126	2.02632	-0.415101	0.678068	0.888186
ABCC9_1	20.6951	-0.97576	1.98957	-0.490437	0.623825	0.866836
ABCD1	1353.78	-0.44731	0.237123	-1.88641	0.0592403	0.406447
ABCD3	2509.49	0.398173	0.261449	1.52295	0.127772	0.512676
ABCD4	464.313	0.22286	0.349439	0.637764	0.523627	0.813386
ABCE1	3597.47	0.762168	0.375542	2.02951	0.0424059	0.368753
ABCF1	3662.66	-0.267572	0.10948	-2.44402	0.0145248	0.254867
ABCF2	4040.91	0.026353	0.175152	0.150458	0.880403	0.963692
ABCF3	1992.76	-0.0872584	0.257256	-0.339189	0.734468	0.909106
ABCG1	2286.09	-1.01374	0.434057	-2.33551	0.0195169	0.285773
ABCG2	1698.25	0.0137972	0.601391	0.0229421	0.981696	0.993961
ABCG4	418.516	-2.11879	0.541223	-3.91482	9.04714e-05	0.0221384
ABHD1	73.4289	-0.772761	0.265093	-2.91506	0.00355623	0.148096
ABHD10	924.009	-0.0248056	0.247056	-0.100405	0.920023	0.975552
ABHD11	722.347	-0.0335328	0.251242	-0.133468	0.893823	0.968172
ABHD12	1590.45	0.0100395	0.22226	0.04517	0.963972	0.989295
ABHD12B	6.81673	-0.42775	0.982349	-0.435437	0.663246	0.884787
ABHD13	968.208	0.271817	0.256701	1.05888	0.289652	0.662942
ABHD14A	3321.84	-0.745953	0.406879	-1.83335	0.0667501	0.420948
ABHD14B	3217.95	-0.161574	0.180932	-0.893009	0.371852	0.726837
ABHD15	35.8516	0.573587	0.690905	0.830197	0.406428	0.743125
ABHD16A	2229.32	-0.06727	0.16924	-0.397483	0.691011	0.893164
ABHD16B	106.76	0.198742	0.329168	0.603771	0.545996	0.825386
ABHD17A	3098.02	-0.478985	0.265122	-1.80666	0.0708158	0.427081
ABHD17B	819.312	0.276498	0.168149	1.64436	0.100102	0.47362
ABHD17C	749.761	0.392836	0.447158	0.878517	0.379663	0.730483
ABHD18	483.919	-0.320197	0.318734	-1.00459	0.315094	0.686317
ABHD2	3152.21	-0.0729788	0.20031	-0.364328	0.715613	0.9021
ABHD3	284.694	0.128952	0.362384	0.355843	0.721958	0.904904
ABHD4	4312.81	-0.345704	0.294329	-1.17455	0.240175	0.620588
ABHD5	915.427	-0.0556925	0.151087	-0.368613	0.712416	0.900583
ABHD6	39.2407	0.149248	0.640659	0.23296	0.815792	0.93978
ABHD8	778.591	-0.7813	0.392563	-1.99026	0.0465628	0.38016
ABI1	4362.86	0.261608	0.136618	1.91489	0.0555062	0.399541
ABI2	2055.82	-0.188813	0.195489	-0.965848	0.33412	0.701435
ABI3	158.867	-2.26072	0.617406	-3.66164	0.00025061	0.0416767
ABI3BP	12345	0.201251	0.622368	0.323364	0.74642	0.91429
ABL1	8749.59	-0.288596	0.249649	-1.15601	0.247679	0.626342
ABL2	2130.86	0.0816365	0.263972	0.309262	0.757122	0.917812
ABLIM1	9300.01	0.481173	0.434909	1.10638	0.268564	0.644349
ABLIM2	2105.45	0.934086	0.65195	1.43276	0.151927	0.538679
ABLIM3	217.679	-0.623004	0.938126	-0.664095	0.50663	0.802173
ABR	17156.8	-0.35136	0.349747	-1.00461	0.315083	0.686317
ABRACL	1317.99	0.0176271	0.416921	0.0422794	0.966276	0.989913
ABRAXAS1	278.713	0.382496	0.275509	1.38833	0.165037	0.55048
ABRAXAS2	1236.83	0.250402	0.167678	1.49335	0.135345	0.520036
ABT1	1898.15	-0.435732	0.180595	-2.41276	0.0158322	0.264318
ABTB1	1165.55	-0.300706	0.26341	-1.14159	0.253625	0.630327
ABTB2	1230.77	-0.178925	0.451861	-0.395974	0.692124	0.893386
ACAA1	1707.84	-0.0234323	0.318674	-0.0735308	0.941384	0.982798
ACAA2	4346.07	0.36008	0.224264	1.6056	0.108361	0.488266
ACACA	3943.2	0.0662376	0.195277	0.339199	0.73446	0.909106
ACACB	586.485	0.142897	0.312051	0.45793	0.647003	0.87692
ACAD10	1168.06	0.307758	0.292281	1.05295	0.292363	0.6659
ACAD11	377.605	-0.374947	0.351748	-1.06595	0.286445	0.660614
ACAD8	1300.62	0.077241	0.217509	0.355117	0.722502	0.905114
ACADL	207.091	0.447769	0.476234	0.940228	0.347101	0.710928
ACADM	2350.76	0.882205	0.33621	2.62397	0.00869109	0.207275
ACADS	489.727	-0.662515	0.200518	-3.30402	0.000953093	0.0797587
ACADSB	1498.17	0.0307564	0.208287	0.147663	0.882609	0.964527
ACADVL	10122.2	-0.360434	0.16286	-2.21315	0.0268872	0.314775
ACAN	240.223	1.73854	1.1035	1.57548	0.115145	0.495184
ACAP1	7.15705	-0.185793	1.0232	-0.181581	0.855912	0.955046
ACAP2	5379.06	0.713819	0.23342	3.05808	0.00222759	0.118108
ACAP3	3214.92	-0.00868364	0.230444	-0.0376823	0.969941	0.990744
ACAT1	1905.63	0.38891	0.239706	1.62244	0.104709	0.482136
ACAT2	3226.61	-0.31582	0.245287	-1.28755	0.197903	0.585363
ACBD3	3005.56	0.136119	0.200347	0.679415	0.496875	0.797654
ACBD4	480.893	-0.0833978	0.221548	-0.376433	0.706595	0.898838
ACBD5	680.7	0.732345	0.274387	2.66903	0.00760718	0.195176
ACBD6	1649.6	-0.109405	0.257356	-0.425113	0.670754	0.885375
ACBD7	4.82017	1.14843	1.08361	1.05982	0.289228	0.662236
ACCS	1089.16	-0.208791	0.296327	-0.704598	0.48106	0.787713
ACCSL	6.28205	2.28723	1.91136	1.19665	0.231443	0.614289
ACD	1112.44	-0.448524	0.327213	-1.37074	0.170456	0.556671
ACE	1175.28	0.756828	0.845901	0.8947	0.370948	0.726416
ACE2	10.0031	-0.636762	1.71701	-0.370856	0.710745	0.900204
ACER2	206.799	-0.27541	0.19117	-1.44066	0.149682	0.53692
ACER3	3230.17	0.0619298	0.283885	0.218151	0.827311	0.944723
ACHE	272.905	-0.905322	0.766594	-1.18097	0.237615	0.618183
ACIN1	6974.57	0.0291351	0.0759374	0.383673	0.701221	0.896828
ACKR1	6.1961	0.562631	1.42232	0.395572	0.692421	0.893431
ACKR2	16340.2	-0.734408	0.37752	-1.94535	0.0517334	0.391113
ACKR3	18487.2	-0.18781	0.434184	-0.432558	0.665336	0.884787
ACKR4	207.081	2.41244	0.957171	2.52039	0.0117226	0.234301
ACLY	18685.2	0.200455	0.288703	0.694327	0.487477	0.79105
ACO1	2983.71	0.230886	0.167651	1.37718	0.168456	0.555764
ACO2	7518.47	0.194906	0.22786	0.855379	0.392341	0.737101
ACOT11	264.378	0.181301	0.298822	0.606718	0.544038	0.824173
ACOT12	43.5865	0.581572	0.702648	0.827686	0.407848	0.743828
ACOT13	543.326	-0.136506	0.352773	-0.386952	0.698792	0.895794
ACOT4	276.013	-0.35805	0.417044	-0.858543	0.390593	0.735992
ACOT6	567.711	0.235097	0.331009	0.710244	0.477553	0.786758
ACOT7	2827.2	0.0249458	0.37687	0.0661922	0.947225	0.984133
ACOT8	879.409	-0.377391	0.228269	-1.65327	0.0982753	0.472398
ACOT9	2325	-0.108257	0.218725	-0.494944	0.62064	0.865899
ACOX1	8254.29	0.244285	0.229823	1.06292	0.287816	0.661568
ACOX2	25.2282	0.372216	0.841475	0.442337	0.658245	0.883281
ACOX3	1047.47	-0.596754	0.195806	-3.04769	0.00230609	0.119815
ACOXL	57.9779	-0.149864	0.383158	-0.391129	0.695702	0.894961
ACP1	1106.27	-0.342255	0.244582	-1.39935	0.161709	0.548218
ACP2	3004.07	-0.168151	0.242157	-0.694388	0.487439	0.79105
ACP6	446.756	-0.17376	0.237032	-0.733066	0.463518	0.779845
ACSBG1	13.8868	1.24807	0.894459	1.39533	0.162916	0.548898
ACSF2	486.485	0.120374	0.621676	0.193629	0.846467	0.952481
ACSF3	931.484	0.642063	0.329964	1.94586	0.0516716	0.391113
ACSL1	1245.75	0.71479	0.47284	1.5117	0.130611	0.514898
ACSL3	2176.56	0.729112	0.383397	1.90172	0.0572082	0.403093
ACSL4	5715.38	0.180493	0.487189	0.370479	0.711026	0.900292
ACSL5	570.237	0.996705	0.514838	1.93596	0.0528726	0.393727
ACSL6	45.2299	3.93396	1.42419	2.76225	0.00574038	0.178129
ACSM3	1692.06	0.140688	0.562318	0.250194	0.802437	0.93656
ACSM5	62.1572	-0.888941	0.868163	-1.02393	0.305867	0.678271
ACSS1	16.0216	0.708633	0.808413	0.876573	0.380719	0.730796
ACSS2	1574.95	0.0203911	0.325884	0.0625716	0.950108	0.984596
ACSS3	21.9118	3.29123	1.10037	2.99103	0.00278038	0.132292
ACTA1	10.9007	2.20842	1.47686	1.49535	0.134823	0.519157
ACTA2	9076.42	-2.54955	0.922799	-2.76284	0.00573004	0.178129
ACTB	91940.6	-0.43577	0.28438	-1.53235	0.125436	0.508555
ACTC1	618.567	0.899719	0.634415	1.41819	0.156136	0.542113
ACTG1	81985.5	-0.290734	0.266328	-1.09164	0.274992	0.650538
ACTG2	1123.32	-1.99092	0.742362	-2.68187	0.00732115	0.192433
ACTL10	16.2272	-1.11122	0.761539	-1.45918	0.144517	0.531036
ACTL6A	759.842	-0.0218849	0.232718	-0.0940403	0.925077	0.977282
ACTL7A	14.6833	1.35329	0.990402	1.3664	0.171812	0.558417
ACTL7B	21.5615	0.772962	0.961277	0.804099	0.42134	0.753669
ACTN1	10836	-0.662845	0.385158	-1.72097	0.0852568	0.450312
ACTN2	27.0302	-0.0547871	0.467926	-0.117085	0.906793	0.97175
ACTN3	23.1937	-0.819337	0.768306	-1.06642	0.286234	0.660501
ACTN4	30695	-0.383106	0.229267	-1.67101	0.0947205	0.466973
ACTR10	3299.71	0.0339357	0.127224	0.26674	0.789669	0.931303
ACTR1A	11648.4	-0.251116	0.193749	-1.29609	0.194945	0.581845
ACTR1B	4705.5	-0.20372	0.202168	-1.00767	0.313611	0.684682
ACTR2	11544	0.038515	0.220024	0.175049	0.861041	0.957287
ACTR3	10200.9	0.148044	0.260598	0.568095	0.569971	0.839877
ACTR3B	482.613	0.308576	0.324231	0.951716	0.341241	0.706278
ACTR5	368.773	-0.193857	0.185898	-1.04281	0.297035	0.670146
ACTR6	394.488	0.40403	0.27123	1.48962	0.136324	0.520508
ACTR8	1246.75	-0.12983	0.145998	-0.88926	0.373864	0.727918
ACTRT3	32.4791	-0.657279	0.658015	-0.998882	0.317852	0.688918
ACVR1	2486.8	-0.274337	0.285662	-0.960354	0.336877	0.703477
ACVR1B	694.371	-0.18949	0.239035	-0.79273	0.427935	0.757288
ACVR1C	5.35801	-2.77181	1.71117	-1.61983	0.105269	0.482641
ACVR2A	396.996	0.450763	0.401302	1.12325	0.261331	0.638205
ACVR2B	217.405	-0.326932	0.497452	-0.657212	0.511044	0.805178
ACVRL1	272.416	-0.220824	0.677948	-0.325724	0.744633	0.913408
ACY1	1495.93	-0.160701	0.16239	-0.989599	0.32237	0.693116
ACYP1	166.922	-0.0252937	0.213005	-0.118747	0.905476	0.971311
ACYP2	372.38	0.154661	0.233252	0.663063	0.50729	0.802541
ADA	81.7913	-2.15674	0.894707	-2.41056	0.0159281	0.264867
ADAL	397.182	0.460802	0.258814	1.78044	0.0750043	0.434248
ADAM10	4975.29	0.427769	0.273023	1.56679	0.117164	0.497681
ADAM11	53.5976	0.499822	0.458264	1.09069	0.275412	0.65094
ADAM12	739.304	-1.05021	0.579299	-1.8129	0.0698474	0.425317
ADAM15	36856.3	-0.520382	0.329225	-1.58063	0.113964	0.493948
ADAM17	3119.63	-0.0569433	0.182316	-0.312333	0.754787	0.917042
ADAM19	1746.14	-1.03357	0.484968	-2.1312	0.0330723	0.333256
ADAM20	3.98371	-0.0757434	1.36553	-0.0554681	0.955766	0.986807
ADAM22	140.686	0.429294	0.969747	0.442687	0.657992	0.883281
ADAM23	109.415	0.512847	0.929389	0.551811	0.581078	0.847178
ADAM32	11.2312	0.935442	0.636031	1.47075	0.141359	0.527987
ADAM33	709.317	0.36861	0.651248	0.566005	0.57139	0.840801
ADAM9	11986.6	0.204548	0.419964	0.487061	0.626215	0.86823
ADAMTS1	1538.66	1.24164	0.535745	2.31759	0.0204716	0.289561
ADAMTS10	4149.15	0.471749	0.275839	1.71023	0.0872228	0.452739
ADAMTS12	785.754	-1.72829	0.876702	-1.97135	0.0486834	0.384994
ADAMTS14	36.4478	0.0840328	0.884384	0.0950185	0.9243	0.977062
ADAMTS15	457.596	-0.561967	0.479507	-1.17197	0.241209	0.62142
ADAMTS17	270.253	0.296946	0.552736	0.537229	0.591109	0.852111
ADAMTS2	6322.39	-0.297803	0.350783	-0.848965	0.395901	0.738961
ADAMTS4	35.4532	-0.349922	1.06444	-0.328738	0.742353	0.91231
ADAMTS5	2176.13	-0.487165	0.595826	-0.817628	0.413569	0.747971
ADAMTS6	1728.48	0.500336	0.609162	0.821351	0.411446	0.746134
ADAMTS7	1993.99	-0.233951	0.393682	-0.594265	0.552335	0.829393
ADAMTS8	21.073	3.50842	1.42154	2.46804	0.0135855	0.249416
ADAMTS9	211.673	3.09339	1.04585	2.95777	0.00309878	0.141074
ADAMTSL1	5481.59	-0.116687	0.535422	-0.217935	0.82748	0.944772
ADAMTSL2	302.968	-0.817756	0.589088	-1.38817	0.165084	0.55048
ADAMTSL4	8305.57	-0.236	0.332796	-0.709144	0.478235	0.787057
ADAMTSL5	5964.93	-0.0617381	0.334227	-0.184719	0.853449	0.954673
ADAP1	351.793	-0.109245	0.485855	-0.22485	0.822096	0.94226
ADAP2	154.518	3.29341	1.06662	3.0877	0.00201712	0.114408
ADAR	2671.91	-0.14898	0.135642	-1.09833	0.272062	0.648464
ADARB1	1119.17	-0.0771509	0.323573	-0.238435	0.811544	0.938755
ADAT1	106.08	0.224822	0.415825	0.540664	0.588739	0.85044
ADAT2	2756.45	-0.143323	0.26259	-0.545806	0.585199	0.848618
ADAT3	60.4429	-0.204049	0.412763	-0.494349	0.62106	0.865899
ADCK1	611.077	-0.237	0.226467	-1.04651	0.295324	0.667873
ADCK2	1088.28	-0.107607	0.190353	-0.565306	0.571866	0.841176
ADCK5	925.039	0.223699	0.170976	1.30836	0.190751	0.578742
ADCY1	14.4065	-0.101467	1.21459	-0.0835398	0.933422	0.979684
ADCY2	90.9551	2.47196	0.929677	2.65895	0.0078385	0.198199
ADCY3	1258.95	-0.402329	0.302611	-1.32953	0.183675	0.572029
ADCY4	3.9734	-0.930913	1.99744	-0.466052	0.641178	0.874389
ADCY5	119.505	2.09531	0.853523	2.45489	0.0140926	0.252767
ADCY6	5739.47	-0.137815	0.23657	-0.582555	0.560193	0.834439
ADCY7	312.134	0.204484	0.583693	0.350327	0.726093	0.906477
ADCY8	16.015	-0.482767	0.766533	-0.629805	0.528822	0.815903
ADCY9	2130.25	0.162006	0.175872	0.921157	0.356969	0.717676
ADCYAP1R1	8.0868	0.834073	1.41704	0.5886	0.556129	0.831089
ADD1	12884.3	0.188037	0.22289	0.843631	0.398876	0.74038
ADD2	298.026	-0.0994952	0.413857	-0.24041	0.810013	0.93857
ADD3	30417.6	-0.00158778	0.34305	-0.00462842	0.996307	0.998996
ADGRA2	8323.06	-0.224437	0.657627	-0.341284	0.73289	0.908567
ADGRA3	1729.78	-0.377102	0.249338	-1.51241	0.130429	0.514863
ADGRB1	67.7122	3.22968	0.789848	4.08898	4.33266e-05	0.01302
ADGRB2	151.521	0.409602	0.558396	0.733533	0.463234	0.779673
ADGRD1	6950.23	0.333897	0.62192	0.536881	0.59135	0.85227
ADGRE1	44.3945	-1.31003	2.35634	-0.555958	0.57824	0.845248
ADGRE5	1551.41	-0.832567	0.425036	-1.95881	0.0501345	0.387346
ADGRF1	245.056	0.813811	0.557993	1.45846	0.144713	0.531244
ADGRF2	4.01958	0.602066	1.54292	0.390212	0.69638	0.895114
ADGRG1	159.849	-1.94956	1.17481	-1.65947	0.0970204	0.469377
ADGRG2	1336.82	1.43527	0.613326	2.34014	0.0192763	0.285379
ADGRG6	3211.07	-0.498824	0.464497	-1.0739	0.282867	0.658766
ADGRL1	2040.87	0.33833	0.273493	1.23707	0.21606	0.600405
ADGRL2	2316.62	0.327898	0.67407	0.486444	0.626652	0.868292
ADGRL3	243.225	-0.889042	1.01301	-0.877628	0.380146	0.730597
ADGRV1	25.3714	-0.793078	0.698482	-1.13543	0.256195	0.632967
ADHFE1	641.986	0.12184	0.325828	0.373939	0.70845	0.899305
ADI1	2976.48	0.104663	0.181521	0.576592	0.564215	0.836124
ADIPOQ	20.2988	-0.812072	0.977158	-0.831055	0.405943	0.743125
ADIPOR1	5055.13	-0.0597787	0.301802	-0.198073	0.842988	0.951257
ADIPOR2	2350.43	-0.140843	0.151628	-0.928872	0.352956	0.71505
ADIRF	5523.18	0.624465	0.761947	0.819565	0.412464	0.746998
ADK	3880.92	0.412654	0.268023	1.53962	0.123653	0.507198
ADM	5559.82	0.578655	0.607805	0.952041	0.341076	0.706249
ADM5	10.025	-0.117389	1.37682	-0.0852608	0.932054	0.979486
ADNP	3201.78	0.248129	0.169042	1.46786	0.142143	0.528501
ADNP2	1313.59	0.257955	0.180323	1.43052	0.152569	0.539154
ADO	1945.29	-0.151209	0.151149	-1.0004	0.317119	0.688122
ADORA1	32.1042	-0.456553	1.24905	-0.36552	0.714723	0.901443
ADORA2A	126.883	-1.3668	0.791834	-1.72612	0.0843259	0.447251
ADORA2B	3858.83	-0.104847	0.276661	-0.378975	0.704707	0.898417
ADPGK	3827.66	-0.36456	0.21476	-1.69752	0.0895987	0.456767
ADPRH	343.153	-0.338577	0.38261	-0.884914	0.376203	0.729207
ADPRHL2	1279.34	-0.414205	0.217606	-1.90346	0.0569805	0.402335
ADPRM	334.302	0.150238	0.182023	0.825376	0.409158	0.744966
ADRA1A	289.486	0.161228	0.959841	0.167974	0.866604	0.958057
ADRA1B	836.814	0.373164	0.676832	0.551339	0.581401	0.847487
ADRA1D	38.0037	-0.44649	0.618409	-0.721998	0.470296	0.782486
ADRA2A	180.586	-1.61432	0.971914	-1.66097	0.0967191	0.469137
ADRA2B	6.15191	1.44701	1.71354	0.844454	0.398416	0.74018
ADRB1	55.7298	0.937399	1.8555	0.5052	0.613418	0.862476
ADRB2	818.28	-0.158189	0.516602	-0.30621	0.759445	0.918053
ADRB3	23.9248	-2.72584	1.25084	-2.1792	0.0293165	0.322726
ADSL	2493.44	-0.330832	0.283009	-1.16898	0.242412	0.62186
ADSS	3088.42	0.174784	0.194459	0.898822	0.368747	0.724917
ADSSL1	176.287	-2.31716	0.588572	-3.93691	8.25366e-05	0.0207907
ADTRP	6.30421	0.0689174	1.06669	0.0646089	0.948485	0.984394
AEBP1	16803.5	0.0273087	0.363539	0.075119	0.94012	0.982448
AEBP2	2656.04	0.229967	0.297782	0.772267	0.439956	0.76481
AEN	4903.63	-0.350567	0.166649	-2.10362	0.0354119	0.340451
AES	16234.5	-0.813378	0.308522	-2.63637	0.00837987	0.203601
AFAP1	5053.2	-0.390882	0.261902	-1.49248	0.135574	0.520331
AFAP1L1	13.3167	1.51866	1.09259	1.38996	0.16454	0.549798
AFAP1L2	3169.46	0.49728	0.66233	0.750805	0.45277	0.772167
AFDN	6940.08	-0.179307	0.358076	-0.500753	0.616545	0.86399
AFF1	6183.21	0.448681	0.237468	1.88944	0.0588336	0.40544
AFF2	159.812	1.31867	0.700551	1.88234	0.0597902	0.407011
AFF3	162.366	1.69586	0.694074	2.44334	0.0145519	0.254867
AFF4	4970.02	0.492848	0.282526	1.74444	0.0810828	0.441752
AFG1L	241.365	0.410692	0.230899	1.77867	0.0752943	0.434248
AFG3L2	3112.75	0.0568369	0.118702	0.478819	0.632067	0.871409
AFMID	50.2796	-0.537669	0.564816	-0.951937	0.341129	0.706249
AFTPH	1239.12	0.305711	0.346882	0.881312	0.378149	0.729715
AGA	549.292	-0.168795	0.246095	-0.685895	0.492779	0.794529
AGAP1	1859.12	-0.101992	0.260996	-0.39078	0.69596	0.894971
AGAP2	15.3247	0.834471	0.856528	0.974249	0.329933	0.698569
AGAP3	1866.71	-0.292267	0.223144	-1.30977	0.190273	0.578742
AGBL2	483.708	0.112324	0.216191	0.519559	0.603371	0.858971
AGBL3	11.8046	2.6088	1.41822	1.83949	0.0658436	0.419473
AGBL4	3.85956	-0.789956	1.66511	-0.474416	0.635203	0.872695
AGBL5	241.415	0.338508	0.263187	1.28619	0.198378	0.58615
AGER	470.682	-0.435041	0.316831	-1.3731	0.169721	0.556671
AGFG1	3305.46	0.077259	0.258245	0.29917	0.76481	0.919974
AGFG2	1965.28	0.515474	0.336606	1.53139	0.125674	0.508814
AGGF1	3640.56	0.109355	0.257971	0.423904	0.671636	0.885375
AGK	1294.45	-0.0514216	0.157743	-0.325983	0.744437	0.913394
AGL	1159.17	0.461887	0.340033	1.35836	0.174349	0.561108
AGMAT	59.0536	-0.140399	0.327122	-0.429194	0.667782	0.884787
AGMO	68.0727	-2.69258	0.940235	-2.86373	0.00418686	0.155906
AGO1	3066.65	-0.318532	0.206263	-1.5443	0.122516	0.505681
AGO2	4494.85	-0.0111268	0.281714	-0.0394968	0.968494	0.990486
AGO3	1616.57	0.283306	0.304438	0.930585	0.352068	0.714332
AGO4	1582.82	0.125614	0.342687	0.366556	0.71395	0.901362
AGPAT1	2604.53	-0.307872	0.188245	-1.63549	0.101947	0.476989
AGPAT2	1921.7	-0.276597	0.493098	-0.560936	0.574841	0.843005
AGPAT3	5477.67	-0.419947	0.169289	-2.48065	0.0131142	0.246189
AGPAT4	29.5687	1.47836	0.996428	1.48366	0.137899	0.523072
AGPAT5	1242.66	0.0395132	0.286388	0.137971	0.890264	0.967271
AGPS	2163.09	0.0927251	0.256301	0.361782	0.717515	0.903147
AGRN	1357.39	0.00360616	0.37435	0.00963313	0.992314	0.997731
AGTPBP1	433.291	1.21285	0.44941	2.69877	0.00695962	0.18993
AGTR1	230.956	0.462476	1.43602	0.322055	0.747411	0.914524
AGTR2	12.105	0.58587	1.78279	0.328626	0.742439	0.912349
AGTRAP	346.393	-0.202078	0.411103	-0.491551	0.623037	0.866499
AHCTF1	2565.92	0.518401	0.311848	1.66235	0.0964423	0.46867
AHCY	5798.67	-0.1068	0.305012	-0.350149	0.726227	0.906477
AHCYL1	20990.3	0.0747005	0.331241	0.225517	0.821577	0.942233
AHCYL2	1174.67	-0.141153	0.18958	-0.744557	0.456539	0.775467
AHDC1	4293.63	-0.145641	0.233823	-0.622866	0.533372	0.818042
AHI1	551.779	0.418966	0.343286	1.22046	0.222291	0.607002
AHNAK	219494	-0.0401557	0.258143	-0.155556	0.876383	0.962589
AHNAK2	16168.6	0.235221	0.454765	0.517236	0.604991	0.859559
AHR	7660.61	-0.0588644	0.463376	-0.127034	0.898914	0.969432
AHRR	241.765	1.52444	0.7831	1.94667	0.0515742	0.391007
AHSA1	3044.09	0.074161	0.206288	0.359502	0.719219	0.904184
AHSA2	529.927	0.159425	0.241408	0.660397	0.508999	0.80371
AIDA	10458.9	0.0506044	0.210241	0.240696	0.80979	0.938428
AIF1L	17048.8	0.533269	0.767383	0.694919	0.487106	0.791029
AIFM1	1546.11	0.454944	0.253743	1.79293	0.0729843	0.431269
AIFM2	295.148	-0.555271	0.362489	-1.53183	0.125565	0.508705
AIFM3	12.8345	1.31767	0.982901	1.34059	0.180053	0.568471
AIG1	1048.38	-0.642775	0.291669	-2.20378	0.0275395	0.317557
AIMP1	2290.94	0.277351	0.254046	1.09174	0.274948	0.650538
AIMP2	1588.94	-0.163754	0.216957	-0.754777	0.450383	0.770815
AIP	2069.14	-0.438855	0.216063	-2.03115	0.0422401	0.368753
AJM1	27.0672	-0.224217	0.830636	-0.269935	0.787211	0.930479
AJUBA	2155.58	-0.0672944	0.228995	-0.293868	0.768859	0.922124
AK1	1059.76	-0.841766	0.468853	-1.79537	0.0725946	0.430544
AK2	2774.24	-0.648206	0.289274	-2.2408	0.0250391	0.307456
AK3	4265.82	0.805986	0.347263	2.32097	0.0202885	0.289083
AK4	12332	-0.642085	0.400623	-1.60271	0.108998	0.488287
AK5	8.73835	-0.0999644	1.39902	-0.0714534	0.943037	0.98311
AK6	403.183	0.0456141	0.267978	0.170216	0.86484	0.957572
AK7	13.9637	4.02848	1.59401	2.52727	0.0114954	0.233457
AK8	8.70644	0.292993	1.03293	0.283651	0.776678	0.925649
AK9	5.06769	-0.944041	1.48921	-0.633921	0.526132	0.814691
AKAP1	2643.26	-0.0673259	0.277421	-0.242685	0.808249	0.937988
AKAP10	1568.01	0.042448	0.183543	0.23127	0.817105	0.940288
AKAP11	1858.37	0.414226	0.279828	1.48029	0.138797	0.523811
AKAP12	7292.46	1.46968	0.657616	2.23486	0.0254268	0.309456
AKAP13	8136.01	-0.00259769	0.182198	-0.0142575	0.988625	0.99617
AKAP14	5.37647	-2.80695	1.29793	-2.16264	0.0305686	0.327917
AKAP17A	2062.6	0.0087372	0.192854	0.0453047	0.963864	0.989295
AKAP3	16.9638	0.0976881	0.70096	0.139363	0.889163	0.967013
AKAP5	55.6808	0.943966	0.647637	1.45755	0.144964	0.531419
AKAP6	311.355	-0.104188	0.631329	-0.165029	0.868921	0.959026
AKAP7	304.707	-0.382439	0.51965	-0.735955	0.461758	0.778733
AKAP8	1701.06	0.271557	0.173743	1.56299	0.118056	0.499057
AKAP8L	2177.84	0.0883475	0.156326	0.565151	0.571971	0.841259
AKAP9	2572.23	0.848369	0.29956	2.83205	0.0046251	0.160047
AKIP1	2020.34	-0.404166	0.292788	-1.3804	0.167462	0.553965
AKIRIN1	2429.13	0.111804	0.169024	0.66147	0.508311	0.803147
AKIRIN2	2061.68	0.170019	0.170545	0.996918	0.318804	0.689883
AKNA	434.383	-0.666346	0.28958	-2.30108	0.0213871	0.295045
AKNAD1	25.0838	0.223963	0.675372	0.331615	0.74018	0.911667
AKR1A1	2928.89	-0.0373516	0.27136	-0.137646	0.89052	0.967271
AKR1B1	3913.59	-0.320738	0.255055	-1.25752	0.208564	0.594524
AKR1D1	148.349	0.586491	0.49124	1.1939	0.232517	0.615203
AKR1E2	272.784	-0.0047323	0.5037	-0.00939509	0.992504	0.997776
AKR7A2	2353.86	0.135733	0.316085	0.429421	0.667617	0.884787
AKT1	9644.14	-0.555547	0.257552	-2.15703	0.0310036	0.329358
AKT1S1	2746.6	-0.1254	0.277049	-0.452629	0.650816	0.879374
AKT2	3541.33	-0.165618	0.228863	-0.723655	0.469278	0.781924
AKT3	1566.33	0.119799	0.203717	0.588067	0.556487	0.831444
AKTIP	860.023	0.00855387	0.278833	0.0306774	0.975527	0.992244
ALAD	1905.08	-0.412595	0.29755	-1.38664	0.165551	0.551161
ALAS1	2449.72	0.117356	0.321339	0.36521	0.714954	0.901531
ALB	181.074	-0.112937	0.811197	-0.139222	0.889275	0.967013
ALCAM	2644.35	0.372384	0.416696	0.893657	0.371506	0.726837
ALDH16A1	1769.44	-0.213892	0.210693	-1.01518	0.310018	0.682262
ALDH18A1	5156.96	-0.049021	0.332104	-0.147607	0.882653	0.964527
ALDH1A1	1977.91	1.90424	0.56237	3.38611	0.000708919	0.0674615
ALDH1A2	4506.45	-1.05854	1.10998	-0.953664	0.340254	0.705623
ALDH1A3	308.832	-0.760173	0.881769	-0.8621	0.388633	0.734511
ALDH1L1	537.278	-0.150967	1.1802	-0.127916	0.898215	0.969322
ALDH1L2	2847.02	-1.03108	0.419522	-2.45774	0.0139814	0.252533
ALDH2	743.24	-0.0659898	0.573729	-0.115019	0.90843	0.972409
ALDH3A2	6827	-0.104323	0.142436	-0.732418	0.463913	0.779895
ALDH3B1	3363.7	0.355692	0.475529	0.747992	0.454465	0.773272
ALDH4A1	770.24	0.64762	0.335264	1.93167	0.0534001	0.394313
ALDH5A1	383.685	0.23668	0.310371	0.762572	0.445719	0.767749
ALDH6A1	1621.24	0.143827	0.222153	0.647421	0.51736	0.809031
ALDH7A1	2955.31	0.0330573	0.18125	0.182385	0.85528	0.954955
ALDH9A1	1680.74	-0.397631	0.450043	-0.88354	0.376944	0.72958
ALDOA	61010.6	-0.816043	0.365941	-2.22998	0.0257486	0.31055
ALDOC	3443.1	-2.31973	0.662929	-3.4992	0.000466648	0.0575052
ALG1	1816.31	-0.409833	0.228094	-1.79677	0.0723714	0.430464
ALG11	832.887	0.01895	0.182758	0.103689	0.917416	0.97484
ALG12	2360.79	-0.490148	0.265312	-1.84744	0.0646829	0.416283
ALG13	296.054	0.692403	0.410702	1.6859	0.0918151	0.461693
ALG14	1948.35	0.0991278	0.160398	0.618013	0.536567	0.81988
ALG2	683.314	-0.0835262	0.16734	-0.499139	0.617681	0.864612
ALG3	556.949	0.200254	0.296263	0.675934	0.499083	0.798646
ALG5	1896.12	-0.228135	0.150995	-1.51087	0.130821	0.514899
ALG6	573.994	-0.0214848	0.204829	-0.104891	0.916462	0.974612
ALG8	487.72	0.110546	0.179416	0.616145	0.537799	0.820303
ALG9	710.562	-0.35784	0.203997	-1.75414	0.079406	0.441085
ALKAL2	7.49002	-0.547538	0.944651	-0.579619	0.562172	0.835707
ALKBH1	627.448	-0.134585	0.162218	-0.829652	0.406735	0.743125
ALKBH2	271.954	-0.00621471	0.200824	-0.030946	0.975313	0.992244
ALKBH3	1015.96	-0.0878183	0.184639	-0.475623	0.634343	0.872235
ALKBH4	758.27	-0.361739	0.234928	-1.53979	0.123613	0.507152
ALKBH5	7002.52	-0.540455	0.213995	-2.52555	0.0115518	0.233474
ALKBH6	307.55	-0.0916107	0.24386	-0.375669	0.707163	0.89902
ALKBH7	750.442	-0.496896	0.352963	-1.40778	0.159195	0.545152
ALKBH8	489.438	0.0623259	0.164208	0.379554	0.704276	0.898261
ALMS1	684.581	0.260482	0.327922	0.794341	0.426997	0.756516
ALOX15B	120.226	0.488059	0.550149	0.887141	0.375003	0.728693
ALOX5	4.24589	0.263211	1.77051	0.148664	0.881819	0.964231
ALOXE3	327.372	0.176175	0.759338	0.232011	0.816529	0.940068
ALPK3	38.7449	-0.430223	0.686731	-0.62648	0.531	0.817296
ALPL	1626.98	0.625844	1.10476	0.566498	0.571055	0.840599
ALS2	2238.97	0.595457	0.289365	2.05781	0.0396088	0.359926
ALS2CL	252.27	-0.834937	0.659068	-1.26685	0.20521	0.592357
ALS2CR12	196.977	0.388573	0.252075	1.5415	0.123195	0.50689
ALX1	7.24179	-2.96176	2.12023	-1.39691	0.162442	0.548594
ALX3	44.5269	-0.0214707	0.468832	-0.0457962	0.963473	0.989209
ALYREF	1994	-0.464946	0.207457	-2.24116	0.0250155	0.307456
AMACR	1622.41	0.0466372	0.165122	0.282442	0.777605	0.925685
AMBRA1	1782.94	0.315449	0.219032	1.4402	0.149811	0.53692
AMD1	4480.51	0.788872	0.381448	2.0681	0.0386308	0.355756
AMDHD2	1713.53	-0.267249	0.320525	-0.833787	0.404401	0.742658
AMER1	894.604	-0.240992	0.292537	-0.823799	0.410054	0.745669
AMFR	11572.3	-0.134493	0.167997	-0.800569	0.423381	0.755353
AMIGO1	487.2	-0.167566	0.191521	-0.874922	0.381616	0.731311
AMIGO2	294.307	-0.219799	0.954491	-0.230279	0.817875	0.940837
AMIGO3	1129.68	-0.549544	0.243653	-2.25544	0.024106	0.303388
AMMECR1	521.992	0.591728	0.362682	1.63153	0.102778	0.47789
AMMECR1L	2526.51	-0.000422545	0.154966	-0.0027267	0.997824	0.999575
AMN	27.6891	-0.110799	0.741491	-0.149427	0.881217	0.963819
AMN1	100.031	0.331267	0.270067	1.22661	0.219969	0.604609
AMOT	734.749	1.22328	0.906588	1.34933	0.177232	0.564476
AMOTL1	1702	-0.387708	0.275892	-1.40529	0.159935	0.54626
AMOTL2	7750	-0.224906	0.254848	-0.882509	0.377501	0.729596
AMPD2	8821.21	-0.176239	0.187536	-0.939761	0.34734	0.711066
AMPD3	531.177	2.82771	0.671739	4.20954	2.55889e-05	0.00894515
AMT	73.1238	-0.299733	0.368113	-0.81424	0.415508	0.748919
AMZ1	17.7156	0.358413	0.895415	0.400276	0.688953	0.892468
AMZ2	399.216	0.0574333	0.476538	0.120522	0.90407	0.970836
ANAPC1	3159.46	0.166593	0.199586	0.834692	0.403891	0.742566
ANAPC10	211.643	0.0234604	0.250849	0.0935237	0.925488	0.977467
ANAPC11	2238.04	-0.686072	0.271294	-2.52889	0.0114423	0.233118
ANAPC13	1437.93	-0.154955	0.18534	-0.836057	0.403123	0.742095
ANAPC15	404.148	-0.027009	0.261746	-0.103188	0.917814	0.975054
ANAPC16	1865.33	0.118573	0.1406	0.843336	0.399041	0.74038
ANAPC2	1198.98	-0.238171	0.220179	-1.08171	0.279379	0.655188
ANAPC4	1750.53	0.799446	0.33106	2.41481	0.0157435	0.263866
ANAPC5	1313.74	0.546189	0.341048	1.6015	0.109266	0.488305
ANAPC7	2140.82	-0.150576	0.104628	-1.43915	0.150109	0.537235
ANG	114.328	-0.733031	0.564432	-1.29871	0.194045	0.581389
ANGEL1	800.224	-0.192324	0.31725	-0.606223	0.544367	0.824455
ANGEL2	1281.12	0.329108	0.263758	1.24777	0.212116	0.59667
ANGPT1	435.92	-0.645753	0.891249	-0.724548	0.468729	0.781729
ANGPT2	4.3693	-1.6388	2.06415	-0.793933	0.427234	0.756516
ANGPT4	176.041	-1.84887	0.673597	-2.74477	0.00605534	0.181172
ANGPTL1	560.362	0.0445259	1.1931	0.0373197	0.97023	0.990823
ANGPTL2	1995.53	0.0303262	0.539628	0.0561984	0.955184	0.986807
ANGPTL4	1453.1	-2.40336	0.49828	-4.82331	1.41198e-06	0.00109936
ANGPTL5	130.584	0.148105	1.15768	0.127933	0.898202	0.969322
ANGPTL6	79.5073	-0.137524	0.456014	-0.301577	0.762974	0.918881
ANGPTL7	212.904	1.26745	1.60752	0.788453	0.430432	0.758769
ANK1	8.87545	0.576146	1.22107	0.471837	0.637043	0.872909
ANK2	1068.72	-0.0635029	0.679621	-0.0934387	0.925555	0.977467
ANK3	2093.78	1.03198	0.485279	2.12657	0.033456	0.333567
ANKAR	682.581	0.406769	0.246744	1.64855	0.0992405	0.472587
ANKDD1B	4.54382	1.57498	1.56962	1.00341	0.315663	0.686615
ANKEF1	92.6226	-0.770686	0.724594	-1.06361	0.287505	0.661385
ANKFN1	21	-0.472289	1.1699	-0.403699	0.686434	0.891428
ANKFY1	5392.29	-0.139532	0.104307	-1.3377	0.180995	0.569216
ANKH	2701.39	0.952258	0.567452	1.67813	0.0933219	0.464738
ANKHD1	4329.57	0.240497	0.172418	1.39485	0.163061	0.548954
ANKIB1	2436.09	0.354998	0.211468	1.67873	0.0932045	0.464738
ANKLE2	2972.02	-0.0385862	0.126277	-0.305567	0.759934	0.918053
ANKMY1	7.16708	-0.588825	0.847206	-0.69502	0.487043	0.791029
ANKMY2	1281.2	0.0816001	0.213101	0.382917	0.701781	0.897092
ANKRA2	699.118	-0.187188	0.234855	-0.797037	0.42543	0.756435
ANKRD1	832.617	-0.894901	0.879962	-1.01698	0.309164	0.681642
ANKRD10	2455.42	0.103243	0.275934	0.374159	0.708286	0.899305
ANKRD11	5371.98	0.0965337	0.186673	0.517128	0.605067	0.859559
ANKRD12	1566.91	0.484759	0.277206	1.74873	0.0803376	0.441085
ANKRD13A	3538.31	-0.0422357	0.144711	-0.291863	0.770392	0.922627
ANKRD13B	1163.49	0.0891227	0.35089	0.25399	0.799503	0.935877
ANKRD13C	2679.69	0.437756	0.230461	1.89948	0.0575016	0.403693
ANKRD13D	269.48	-0.553729	0.278753	-1.98646	0.0469828	0.381155
ANKRD16	454.799	-0.281215	0.222458	-1.26413	0.206185	0.592682
ANKRD17	6226.64	0.510084	0.237608	2.14675	0.0318132	0.330983
ANKRD2	173.254	0.0641787	0.693379	0.0925595	0.926254	0.977584
ANKRD23	49.1104	-0.349117	0.341857	-1.02124	0.307142	0.679165
ANKRD24	611.902	-1.1613	0.768421	-1.51128	0.130718	0.514898
ANKRD27	1908.11	-0.0902928	0.151069	-0.597693	0.550044	0.82801
ANKRD28	5849.68	0.208279	0.39281	0.530227	0.595955	0.854755
ANKRD29	70.7772	0.53124	0.519298	1.023	0.30631	0.678563
ANKRD33	13.8173	-1.2218	1.15798	-1.05511	0.291373	0.66466
ANKRD33B	47.724	-0.975597	0.950792	-1.02609	0.30485	0.67736
ANKRD34A	70.1864	-0.152082	0.414763	-0.366673	0.713863	0.901353
ANKRD34B	3.82189	1.5221	1.47952	1.02878	0.303585	0.675853
ANKRD35	33.2158	-0.32579	0.747857	-0.435631	0.663104	0.884787
ANKRD37	161.291	-0.778284	0.862974	-0.901863	0.367129	0.723701
ANKRD39	1010.89	-0.491758	0.244475	-2.01149	0.0442741	0.37469
ANKRD40	2480.34	0.0509546	0.130645	0.390024	0.696519	0.895114
ANKRD42	305.307	0.248406	0.217916	1.13992	0.254321	0.630976
ANKRD44	587.25	0.0928307	0.28962	0.320526	0.74857	0.914649
ANKRD45	212.45	0.700331	0.488749	1.43291	0.151885	0.53864
ANKRD46	1332.94	-0.300344	0.251477	-1.19432	0.232354	0.615195
ANKRD49	247.912	0.308779	0.275799	1.11958	0.262893	0.639143
ANKRD50	870.378	-0.023954	0.480971	-0.0498034	0.960279	0.987722
ANKRD52	1644.88	0.411857	0.313977	1.31174	0.189607	0.578437
ANKRD53	18.2519	-0.169185	0.523204	-0.323363	0.74642	0.91429
ANKRD54	2278.15	-0.403252	0.183889	-2.19291	0.0283136	0.319226
ANKRD55	49.1244	0.0873538	0.726829	0.120185	0.904337	0.970868
ANKRD6	4.71781	0.949005	0.943363	1.00598	0.314425	0.686087
ANKRD61	26.1673	1.05469	0.76226	1.38364	0.16647	0.552501
ANKRD63	525.159	-1.15064	0.802161	-1.43443	0.15145	0.538439
ANKRD65	4.38886	-0.785925	1.76688	-0.44481	0.656457	0.882453
ANKRD66	7.83833	1.70682	1.03577	1.64788	0.0993782	0.472587
ANKRD9	203.136	-0.299126	0.376804	-0.793848	0.427284	0.756516
ANKS1A	4215.71	-0.0574141	0.20393	-0.281538	0.778298	0.925925
ANKS1B	234.234	-1.76894	0.72971	-2.42417	0.0153432	0.260277
ANKS3	1246.6	-0.187187	0.140372	-1.33351	0.182365	0.570952
ANKS6	1122.34	0.168602	0.241972	0.696783	0.485939	0.790357
ANKUB1	50.7307	-0.263545	0.414851	-0.635277	0.525248	0.814205
ANKZF1	1284.31	0.0699527	0.250036	0.27977	0.779654	0.926738
ANLN	964.249	-0.11942	0.51933	-0.229949	0.818131	0.940837
ANO1	244.269	-0.922073	0.968374	-0.952187	0.341002	0.706206
ANO10	2625.78	-0.32573	0.271879	-1.19807	0.230891	0.613884
ANO3	120.095	-0.963873	0.726978	-1.32586	0.184885	0.57335
ANO5	60.2905	2.5974	2.88879	0.899134	0.368582	0.724888
ANO6	13765.1	0.000413976	0.35851	0.00115471	0.999079	0.99998
ANO7	126.792	-0.0538056	0.411531	-0.130745	0.895977	0.96846
ANO8	1425.34	0.0781386	0.249788	0.31282	0.754418	0.916733
ANO9	4.7466	0.378054	1.48455	0.254658	0.798987	0.935583
ANP32A	3034.45	-0.126542	0.248072	-0.510102	0.60998	0.862075
ANP32B	5504.47	0.177838	0.232892	0.763607	0.445101	0.767479
ANP32E	2635.52	0.306207	0.251168	1.21913	0.222794	0.607683
ANTXR1	13390.6	0.0186119	0.453608	0.0410308	0.967271	0.990004
ANTXR2	2423.41	0.554742	0.460729	1.20405	0.228569	0.612796
ANXA1	34527.7	0.355504	0.359398	0.989165	0.322583	0.693116
ANXA11	4638.95	-0.0840378	0.30884	-0.272108	0.785539	0.929504
ANXA13	17.8515	1.14781	1.00058	1.14714	0.251323	0.627997
ANXA2	117232	-0.22835	0.230577	-0.990343	0.322007	0.693003
ANXA2R	90.1953	-1.30322	0.699272	-1.86368	0.0623665	0.4131
ANXA3	602.969	0.719474	0.432884	1.66205	0.096503	0.46867
ANXA4	24043.9	-0.00295505	0.187815	-0.0157338	0.987447	0.995701
ANXA5	59388.6	-0.184009	0.227959	-0.807202	0.41955	0.752037
ANXA6	8406.91	-0.418658	0.319259	-1.31134	0.189743	0.578535
ANXA7	16497	-0.0933459	0.19163	-0.487115	0.626177	0.86823
ANXA9	31.6852	1.67798	0.775109	2.16483	0.030401	0.326852
AOC2	20.9218	0.637049	0.746852	0.852979	0.393671	0.737842
AOC3	10.9657	-1.29088	1.78998	-0.721171	0.470804	0.782848
AOX1	1007.32	0.857258	0.937631	0.914281	0.360569	0.720203
AP1AR	495.906	0.438007	0.309575	1.41486	0.157108	0.542857
AP1B1	5118.44	-0.0157847	0.265285	-0.0595008	0.952553	0.985819
AP1G1	4572.92	0.117544	0.12776	0.920034	0.357555	0.717718
AP1G2	577.341	0.540513	0.346631	1.55933	0.118918	0.500226
AP1M1	4894.88	-0.286698	0.168633	-1.70013	0.0891074	0.4563
AP1S1	2717.3	-0.175304	0.191805	-0.913971	0.360732	0.720203
AP1S2	3090.65	0.253815	0.286247	0.8867	0.37524	0.72881
AP1S3	111.114	0.0209856	0.438293	0.0478803	0.961812	0.988525
AP2A1	6122.6	-0.152508	0.243403	-0.626565	0.530944	0.817296
AP2A2	10279.8	-0.161357	0.238416	-0.676787	0.498541	0.798646
AP2B1	8061.55	-0.196433	0.153648	-1.27846	0.201087	0.588959
AP2M1	19465.3	-0.383429	0.365273	-1.04971	0.293853	0.666852
AP2S1	4555.84	-0.439084	0.275847	-1.59177	0.111437	0.491581
AP3B1	4246.39	-0.0330083	0.127998	-0.257882	0.796498	0.934595
AP3B2	13.0012	1.23889	0.828518	1.4953	0.134835	0.519157
AP3D1	11746.9	-0.183938	0.104832	-1.75459	0.0793299	0.441085
AP3M1	4750.49	0.203271	0.226658	0.896819	0.369816	0.72559
AP3M2	753.019	-0.0143602	0.172747	-0.0831286	0.933749	0.979796
AP3S1	1714.69	0.52185	0.367108	1.42152	0.155167	0.541934
AP3S2	1327.23	-0.316469	0.210005	-1.50696	0.13182	0.515589
AP4B1	635.102	-0.222189	0.161744	-1.3737	0.169534	0.556671
AP4E1	860.085	0.474515	0.245705	1.93124	0.053453	0.394313
AP4M1	298.204	-0.0348098	0.212782	-0.163594	0.870051	0.959695
AP4S1	370.622	0.274184	0.227473	1.20535	0.22807	0.612418
AP5B1	995.177	-0.307332	0.205131	-1.49822	0.134076	0.51831
AP5M1	1116.82	0.244999	0.237635	1.03099	0.302545	0.675698
AP5S1	850.204	-0.00815003	0.272533	-0.0299047	0.976143	0.992244
AP5Z1	867.266	0.176335	0.220063	0.801297	0.42296	0.755304
APAF1	1700.28	0.417165	0.295894	1.40985	0.158584	0.544475
APBA1	42.2276	1.40864	0.883679	1.59407	0.110921	0.491328
APBA2	82.9528	1.62475	1.81003	0.897638	0.369379	0.725389
APBA3	2003.14	-0.151384	0.214327	-0.70632	0.479989	0.787472
APBB1	326.007	-0.134904	0.442627	-0.304781	0.760533	0.918053
APBB1IP	3207.26	0.462464	0.537914	0.859735	0.389935	0.735607
APBB2	12003.4	-0.0931565	0.262372	-0.355055	0.722549	0.905114
APBB3	283.992	0.282858	0.210457	1.34402	0.178943	0.567194
APC	1951.69	0.748273	0.298153	2.50969	0.0120836	0.237635
APC2	53.2763	-1.07218	0.611441	-1.75354	0.0795102	0.441085
APCDD1	201.244	-1.32555	0.859985	-1.54136	0.123229	0.50689
APEH	2288.55	-0.32771	0.210001	-1.56051	0.118638	0.499424
APEX1	4638.05	-0.124783	0.228792	-0.5454	0.585478	0.848823
APEX2	954.71	-0.275263	0.232211	-1.1854	0.23586	0.617079
APH1A	3084.09	-0.39198	0.206243	-1.90057	0.0573583	0.403653
APH1B	291.702	0.330094	0.444135	0.743229	0.457343	0.77578
API5	6156.55	0.12585	0.197225	0.638104	0.523406	0.81319
APIP	828.396	-0.0444435	0.279279	-0.159136	0.873561	0.960873
APLF	530.498	0.551494	0.274096	2.01205	0.0442149	0.374558
APLN	716.082	-1.8779	0.704422	-2.66587	0.00767885	0.19544
APLNR	10.6159	-1.47106	2.23699	-0.657608	0.51079	0.805079
APLP1	229.328	1.16335	0.722485	1.6102	0.107353	0.486341
APLP2	6440.05	0.519144	0.227396	2.283	0.0224305	0.298495
APMAP	2533.66	-0.436376	0.21916	-1.99113	0.0464663	0.380083
APOA1	451.578	2.18118	0.836112	2.60871	0.00908837	0.208265
APOA5	17.3727	-0.276763	0.841403	-0.328931	0.742208	0.912212
APOB	18.8538	2.66004	1.11708	2.38125	0.0172538	0.273395
APOBEC3Z2A-Z2	5.57265	1.22693	1.63736	0.749334	0.453656	0.772663
APOBEC3Z2E	8.10447	0.21448	1.147	0.186992	0.851667	0.954038
APOBR	44.1601	-0.96018	1.05588	-0.909367	0.363157	0.721446
APOD	1951.83	4.07352	0.567565	7.1772	7.1155e-13	1.74116e-09
APOE	76.7272	2.31425	0.859364	2.69298	0.00708161	0.191571
APOL5	3.61175	-1.339	2.20245	-0.607961	0.543213	0.823966
APOLD1	1274.76	-1.61067	0.89113	-1.80745	0.0706924	0.427081
APOM	26.5477	-0.401384	0.47171	-0.850912	0.394818	0.738328
APOO	647.083	0.119103	0.271524	0.438646	0.660918	0.884166
APOOL	877.944	0.374568	0.245586	1.5252	0.127208	0.511731
APOPT1	738.184	-0.107372	0.238229	-0.45071	0.652199	0.880154
APP	20039.8	-0.105502	0.410359	-0.257097	0.797104	0.934842
APPBP2	4628.27	0.323668	0.238565	1.35673	0.174866	0.561732
APPL1	4095.96	0.667295	0.29894	2.23221	0.0256014	0.309694
APPL2	2127.6	-0.00201193	0.215431	-0.0093391	0.992549	0.997776
APRT	6007.34	-0.150852	0.293722	-0.513587	0.607541	0.860637
APTX	787.299	-0.124138	0.251421	-0.493748	0.621485	0.865899
AQP1	8703.48	-2.07362	0.929089	-2.23189	0.0256225	0.30973
AQP11	78.4102	0.0136519	0.31477	0.043371	0.965406	0.989554
AQP3	402.314	2.61613	1.05049	2.49038	0.0127607	0.243871
AQP5	716.737	2.77916	1.36852	2.03078	0.0422771	0.368753
AQP6	7.34161	1.02686	2.23818	0.458792	0.646383	0.876654
AQP7	18.8292	-0.0225454	0.899286	-0.0250704	0.979999	0.993622
AQP9	333.083	0.432172	1.08818	0.397152	0.691255	0.893192
AQR	4353.83	0.197925	0.144204	1.37254	0.169897	0.556671
AR	18.0997	0.521358	0.737975	0.706471	0.479896	0.787472
ARAF	2365.95	-0.137362	0.191669	-0.716661	0.473583	0.783845
ARAP1	6408.85	-1.08483	0.417523	-2.59826	0.00936981	0.210073
ARAP2	451.543	-0.0342148	0.672401	-0.0508845	0.959418	0.987684
ARAP3	556.259	-0.289125	0.566302	-0.510549	0.609667	0.861846
ARC	20.5398	0.131695	1.26236	0.104324	0.916912	0.974728
ARCN1	14272	0.00663965	0.158241	0.0419591	0.966531	0.989997
AREG	1070.78	-0.913363	1.27334	-0.717298	0.47319	0.783637
AREL1	2015.16	0.0836476	0.126926	0.659025	0.50988	0.804211
ARF1	11852.4	-0.405212	0.23126	-1.7522	0.0797402	0.441085
ARF2	1779.99	-0.0859284	0.1792	-0.479512	0.631575	0.871245
ARF3	11819.6	-0.122485	0.198393	-0.617387	0.536979	0.82014
ARF4	18504.8	-0.0571521	0.151233	-0.377907	0.7055	0.898673
ARF5	1293.61	0.093296	0.299534	0.311471	0.755443	0.917121
ARF6	4518.29	0.0240484	0.153418	0.156751	0.875441	0.962171
ARFGAP1	2876.61	-0.579537	0.256036	-2.2635	0.023605	0.301826
ARFGAP2	4241.37	-0.166638	0.220256	-0.756563	0.449312	0.770408
ARFGAP3	3846.56	-0.228113	0.270757	-0.842499	0.399509	0.740435
ARFGEF1	1975.24	0.531173	0.273837	1.93974	0.0524113	0.392032
ARFGEF2	2687.48	0.292056	0.269245	1.08472	0.278045	0.654018
ARFGEF3	414.143	-0.536062	0.516557	-1.03776	0.299382	0.672077
ARFIP1	1678.05	0.0869192	0.219287	0.396371	0.691831	0.893386
ARFIP2	1444.27	-0.0659884	0.283335	-0.232899	0.81584	0.93978
ARG2	1659.37	-0.368965	0.495049	-0.74531	0.456084	0.775207
ARGLU1	4044.71	0.354162	0.271865	1.30271	0.192673	0.579776
ARHGAP1	5799.45	0.174968	0.248384	0.704426	0.481168	0.787784
ARHGAP10	1483.47	0.235526	0.254101	0.926899	0.353979	0.715704
ARHGAP11A	472.733	0.459559	0.346604	1.32589	0.184877	0.57335
ARHGAP12	1623.09	0.737501	0.170337	4.32965	1.49349e-05	0.00609097
ARHGAP15	4.74073	-0.393962	1.42436	-0.276589	0.782096	0.927737
ARHGAP17	1780.1	0.0712455	0.144038	0.49463	0.620861	0.865899
ARHGAP18	983.964	0.712602	0.519215	1.37246	0.16992	0.556671
ARHGAP19	391.988	0.390236	0.472579	0.825758	0.408941	0.744823
ARHGAP20	86.3651	-1.43819	0.884683	-1.62565	0.104024	0.479889
ARHGAP21	4481.09	0.531947	0.250887	2.12027	0.0339834	0.336865
ARHGAP22	6.88248	1.15701	1.03501	1.11787	0.263623	0.63943
ARHGAP23	2770.6	-0.158171	0.169784	-0.931602	0.351542	0.714332
ARHGAP24	177.118	-1.41823	0.692664	-2.0475	0.0406088	0.363341
ARHGAP25	10.1262	-0.839506	1.33661	-0.628086	0.529947	0.816613
ARHGAP26	179.107	-0.259417	0.523184	-0.495843	0.620005	0.865899
ARHGAP27	469.067	-0.225722	0.654605	-0.344823	0.730228	0.907555
ARHGAP28	949.001	-0.946364	0.78896	-1.19951	0.23033	0.613653
ARHGAP29	4166.82	0.0961395	0.423359	0.227088	0.820356	0.941744
ARHGAP30	14.0195	1.41402	1.4083	1.00406	0.315351	0.686564
ARHGAP31	12279.3	-0.017476	0.30666	-0.0569884	0.954554	0.986807
ARHGAP32	545.737	0.0887888	0.205747	0.431543	0.666073	0.884787
ARHGAP33	78.6064	0.141302	0.299568	0.471687	0.63715	0.872909
ARHGAP35	6739.26	-0.232047	0.110741	-2.09541	0.0361348	0.344054
ARHGAP36	21.7491	-2.88948	1.5808	-1.82786	0.0675708	0.422656
ARHGAP39	675.689	-0.442774	0.266368	-1.66226	0.0964597	0.46867
ARHGAP4	248.844	-1.69423	0.795412	-2.13001	0.0331711	0.333256
ARHGAP42	701.574	-0.0578278	0.341493	-0.169338	0.865531	0.957855
ARHGAP44	89.5889	0.174019	0.640383	0.271742	0.78582	0.929644
ARHGAP45	64.3042	-2.53152	0.859092	-2.94673	0.00321149	0.142512
ARHGAP5	3700.71	0.536146	0.284598	1.88387	0.059582	0.406606
ARHGAP6	144.203	-0.0661592	0.681653	-0.097057	0.922681	0.976752
ARHGAP9	53.5198	-1.67893	0.684415	-2.45308	0.0141638	0.252984
ARHGDIA	17649.2	-0.415738	0.19711	-2.10917	0.0349299	0.338604
ARHGDIB	338.46	0.0112892	0.52551	0.0214824	0.982861	0.994101
ARHGDIG	1201.71	0.513768	0.603315	0.851574	0.394451	0.738328
ARHGEF1	3039.92	-0.510466	0.197853	-2.58002	0.0098794	0.216907
ARHGEF10	2338.83	-0.178544	0.179131	-0.996726	0.318897	0.689904
ARHGEF10L	1484.7	-0.0210268	0.264028	-0.0796385	0.936525	0.981146
ARHGEF11	1949.22	-0.0514645	0.193309	-0.26623	0.790062	0.931644
ARHGEF12	10365.7	0.279574	0.242285	1.15391	0.248538	0.626561
ARHGEF16	11.9458	2.00549	1.31156	1.52908	0.126244	0.509886
ARHGEF17	4112.37	-0.0363268	0.231619	-0.156839	0.875372	0.962157
ARHGEF18	1568.63	-0.397186	0.169881	-2.33803	0.0193858	0.285519
ARHGEF19	1414.29	-0.422604	0.498563	-0.847643	0.396637	0.738961
ARHGEF2	3496.7	-0.864007	0.29187	-2.96025	0.00307394	0.140785
ARHGEF25	110.485	-0.915965	0.668035	-1.37113	0.170334	0.556671
ARHGEF26	372.663	0.159736	0.638774	0.250067	0.802536	0.93656
ARHGEF28	41.6545	0.000120449	0.701971	0.000171586	0.999863	0.99998
ARHGEF3	1071.54	0.158555	0.385286	0.411526	0.680687	0.889171
ARHGEF33	15.4295	0.595767	0.688852	0.864869	0.387111	0.733903
ARHGEF37	94.0791	0.479608	0.659086	0.727686	0.466806	0.781232
ARHGEF38	8.40173	1.23678	1.10258	1.12172	0.261983	0.638935
ARHGEF39	21.7553	0.331569	0.768533	0.431431	0.666155	0.884787
ARHGEF40	2876.29	-0.681672	0.447844	-1.52212	0.127979	0.512687
ARHGEF5	244.58	0.0456424	0.410873	0.111086	0.911548	0.97286
ARHGEF6	2150.6	0.248604	0.406594	0.61143	0.540915	0.822708
ARHGEF7	2844.69	-0.278305	0.148769	-1.87071	0.0613847	0.41106
ARHGEF9	1307.63	-0.198646	0.238016	-0.83459	0.403948	0.742566
ARID1A	3040.3	0.408418	0.18663	2.18838	0.0286419	0.320368
ARID1B	1858.14	0.29298	0.244535	1.19811	0.230874	0.613884
ARID2	1353.09	0.138626	0.216928	0.639045	0.522794	0.812534
ARID3A	430.735	-0.732703	0.409455	-1.78946	0.0735411	0.43184
ARID3B	447.32	-0.30697	0.366811	-0.836861	0.402671	0.741882
ARID4A	1202.01	0.419152	0.309784	1.35305	0.176041	0.563217
ARID4B	1755.41	0.799474	0.280802	2.84711	0.00441184	0.158097
ARID5A	540.396	-0.977983	0.339325	-2.88214	0.00394979	0.152863
ARID5B	4301.33	0.302853	0.393702	0.769244	0.441749	0.765063
ARIH1	3230.17	0.50496	0.231489	2.18136	0.0291571	0.322675
ARIH2	2873.17	-0.14851	0.0829564	-1.79022	0.0734188	0.431569
ARL1	2808.22	0.279613	0.258756	1.08061	0.279873	0.655758
ARL10	2172.7	-0.803741	0.281846	-2.8517	0.00434862	0.156764
ARL11	5.50629	-0.589348	1.47478	-0.399617	0.689438	0.892664
ARL13B	1044.04	0.276827	0.247269	1.11954	0.262911	0.639143
ARL14	6.09092	0.664396	1.37176	0.484338	0.628146	0.869175
ARL14EP	2672.77	0.0123176	0.162041	0.0760153	0.939407	0.982289
ARL15	733.562	0.238143	0.260162	0.915366	0.36	0.720041
ARL16	2115.06	-0.204537	0.206097	-0.992432	0.320987	0.69202
ARL2	2299.92	-0.417905	0.26945	-1.55095	0.120913	0.503683
ARL2BP	6643.12	-0.257895	0.185013	-1.39393	0.163339	0.549088
ARL3	1286.18	0.0298315	0.16889	0.176633	0.859797	0.957055
ARL4A	531.274	1.18813	0.442859	2.68285	0.00729967	0.192433
ARL4C	1775.47	-1.29219	0.460273	-2.80744	0.00499368	0.165448
ARL4D	432.372	-1.04567	0.524527	-1.99354	0.0462025	0.379206
ARL5A	3771.35	0.221836	0.243961	0.909309	0.363187	0.721446
ARL5B	890.429	0.408154	0.279726	1.45912	0.144532	0.531036
ARL6	777.413	0.20181	0.212541	0.949515	0.342359	0.706964
ARL6IP1	5313.87	-0.0299707	0.119565	-0.250664	0.802074	0.936532
ARL6IP4	1123.67	-0.353456	0.284822	-1.24097	0.214616	0.599711
ARL6IP5	9996.14	-0.0755874	0.232029	-0.325767	0.744601	0.913408
ARL6IP6	743.672	-0.181798	0.192182	-0.945968	0.344165	0.708217
ARL8A	699.171	-0.370902	0.253603	-1.46253	0.143595	0.53
ARL8B	3735.46	0.014394	0.171513	0.0839238	0.933117	0.979673
ARL9	7.89356	-0.558013	0.895951	-0.622816	0.533405	0.818042
ARMC1	2018.67	0.271106	0.252225	1.07486	0.282438	0.658477
ARMC10	5511.99	-0.246878	0.180429	-1.36829	0.171222	0.55732
ARMC12	870.288	1.70825	0.715895	2.38617	0.0170248	0.27159
ARMC2	88.6883	-0.141731	0.56115	-0.252573	0.800598	0.936071
ARMC5	433.909	0.00818385	0.191851	0.0426573	0.965975	0.989902
ARMC6	557.568	0.0467007	0.182306	0.256167	0.797822	0.935123
ARMC7	1132.77	-0.493778	0.147148	-3.35566	0.000791752	0.0710048
ARMC8	913.264	0.158561	0.19182	0.826612	0.408457	0.74452
ARMC9	1883.76	0.185105	0.227462	0.813785	0.415768	0.749021
ARMCX1	455.405	-0.895764	0.543633	-1.64774	0.0994064	0.472587
ARMCX2	604.503	0.217929	0.462742	0.470952	0.637675	0.873026
ARMCX3	5391.22	-0.11801	0.238767	-0.494247	0.621131	0.865899
ARMCX4	158.235	-0.906004	0.475983	-1.90344	0.0569831	0.402335
ARMCX5	91.0223	-0.0541136	0.517395	-0.104589	0.916702	0.974686
ARMT1	889.132	0.0388257	0.246994	0.157193	0.875093	0.961973
ARNT	3237.44	-0.0452085	0.164097	-0.275499	0.782933	0.92823
ARNT2	1163.13	-0.180704	0.481151	-0.375567	0.707239	0.89902
ARNTL	947.521	0.396261	0.268094	1.47807	0.13939	0.524784
ARNTL2	916.762	0.117132	0.396805	0.295187	0.767851	0.921367
ARPC1A	5412.05	-0.253601	0.236425	-1.07265	0.283428	0.659334
ARPC1B	19925.8	-0.453738	0.269604	-1.68298	0.0923789	0.462949
ARPC2	15834.9	-0.258212	0.204481	-1.26276	0.206674	0.593144
ARPC3	3675.47	-0.0367756	0.150993	-0.243558	0.807573	0.937875
ARPC5	7390.5	-0.350165	0.199853	-1.75211	0.0797546	0.441085
ARPC5L	2063.34	0.0588037	0.257587	0.228287	0.819423	0.941286
ARPIN	1874.81	-0.385374	0.286261	-1.34623	0.178229	0.565594
ARPP19	5672.23	0.0845667	0.200795	0.42116	0.673639	0.885993
ARR3	10.5694	0.0456718	0.937547	0.0487142	0.961147	0.988294
ARRB1	6556.16	-0.10941	0.359267	-0.304537	0.760719	0.918063
ARRB2	459.038	-0.575341	0.33027	-1.74203	0.0815032	0.442722
ARRDC1	880.68	-0.108787	0.244464	-0.445004	0.656317	0.882422
ARRDC2	8465.35	0.184932	0.381783	0.484392	0.628108	0.869175
ARRDC3	1257.9	-0.204	0.446798	-0.456582	0.647972	0.877609
ARRDC4	1857.33	0.285637	0.251674	1.13495	0.256396	0.633282
ARSA	143.748	0.488639	0.744224	0.656575	0.511454	0.805433
ARSB	2753.71	-0.0776162	0.443431	-0.175036	0.861052	0.957287
ARSE	1297.98	1.79223	1.28445	1.39533	0.162917	0.548898
ARSG	233.721	0.0358479	0.400625	0.0894797	0.928701	0.978486
ARSH	10.931	0.645498	1.11724	0.57776	0.563426	0.83594
ARSI	1686.57	-1.38376	0.569313	-2.43057	0.0150751	0.258746
ARSJ	393.947	-1.15123	0.400544	-2.87416	0.00405098	0.153653
ARSK	571.318	0.6163	0.319331	1.92997	0.0536102	0.394761
ARV1	1362.79	-0.0947754	0.14651	-0.646888	0.517705	0.809031
ARVCF	361.381	0.164939	0.352224	0.468278	0.639586	0.873851
AS3MT	34.2785	-1.37371	1.06609	-1.28855	0.197554	0.584942
ASAH1	1027.08	0.302401	0.460141	0.657193	0.511057	0.805178
ASAP1	3228.83	0.238732	0.187771	1.2714	0.203586	0.591557
ASAP2	557.796	-0.324103	0.598847	-0.541211	0.588362	0.85009
ASAP3	1662.35	0.124899	0.447614	0.279033	0.78022	0.926738
ASB1	573.889	-0.394445	0.248958	-1.58439	0.113106	0.492849
ASB13	748.084	-0.595888	0.260323	-2.28904	0.0220772	0.297999
ASB14	12.4888	1.3067	1.05053	1.24385	0.213556	0.59832
ASB2	57.4346	1.3806	1.35669	1.01763	0.308855	0.68115
ASB3	1122.31	0.105219	0.230586	0.45631	0.648167	0.877733
ASB5	145.204	0.322933	0.432095	0.747366	0.454843	0.773608
ASB6	2284.22	-0.47372	0.245726	-1.92784	0.0538754	0.395213
ASB7	597.283	0.299601	0.193179	1.5509	0.120925	0.503683
ASB8	1600.94	-0.253346	0.191971	-1.31971	0.186933	0.575591
ASB9	11.3153	0.58395	1.22331	0.477352	0.633111	0.871539
ASCC1	770.827	0.0349274	0.142613	0.244911	0.806526	0.937708
ASCC2	1927.2	-0.345601	0.198893	-1.73762	0.082277	0.443881
ASCC3	3122.81	-0.0824175	0.282392	-0.291855	0.770398	0.922627
ASCL4	96.5802	-0.93484	0.609304	-1.53428	0.124962	0.508231
ASF1A	488.646	0.448433	0.241246	1.85882	0.0630529	0.413806
ASH1L	5122.46	0.419328	0.248422	1.68797	0.0914179	0.461237
ASH2L	1550.87	-0.0534213	0.154556	-0.345645	0.72961	0.907436
ASIC1	20.0344	0.164669	1.03594	0.158956	0.873703	0.960877
ASIC3	21.0401	0.424373	0.512922	0.827364	0.408031	0.744082
ASIC4	8.69206	-0.475649	1.23488	-0.385179	0.700105	0.89651
ASIP	126.2	-0.388769	0.441245	-0.881073	0.378279	0.729842
ASL	1564.52	-0.708717	0.366113	-1.93579	0.0528935	0.393727
ASMT	4.52036	-0.71169	1.34386	-0.529588	0.596397	0.854798
ASNA1	3852.83	-0.158593	0.255531	-0.620641	0.534836	0.818916
ASNS	1181.69	-1.69267	0.475645	-3.55869	0.000372711	0.0499667
ASNSD1	628.777	-0.157235	0.184351	-0.852907	0.393711	0.737842
ASNSD1_1	2139.97	0.0191664	0.183691	0.104341	0.916899	0.974728
ASPA	8.70241	0.412789	1.63602	0.252312	0.8008	0.936071
ASPG	3.90563	5.48852	2.26449	2.42373	0.0153622	0.260277
ASPH	7577.71	0.628549	0.450926	1.3939	0.163346	0.549088
ASPHD1	103.525	-0.964229	0.803815	-1.19957	0.230308	0.613653
ASPHD2	130.94	-0.228714	0.537421	-0.425576	0.670417	0.885375
ASPM	209.338	0.260434	0.596683	0.43647	0.662496	0.884787
ASPN	10164.9	2.66291	0.909182	2.9289	0.00340159	0.14603
ASPSCR1	2973.28	-0.391302	0.257545	-1.51936	0.128673	0.513045
ASRGL1	71.6911	0.0424664	0.553361	0.0767428	0.938828	0.982147
ASS1	3432.48	-0.575762	0.553281	-1.04063	0.298046	0.671034
ASTE1	208.65	0.373857	0.238013	1.57074	0.116243	0.497173
ASTN1	7.1646	-3.63631	1.64293	-2.2133	0.0268769	0.314775
ASTN2	28.6914	0.616495	0.721778	0.854135	0.39303	0.737616
ASXL1	2537.27	0.0845604	0.205228	0.412031	0.680317	0.889171
ASXL2	3535.88	0.421396	0.312681	1.34769	0.177759	0.565255
ATAD1	1993.99	0.403933	0.319088	1.2659	0.20555	0.592587
ATAD2	373.624	0.121334	0.324234	0.374217	0.708243	0.899305
ATAD2B	537.07	0.640473	0.346145	1.8503	0.0642696	0.415585
ATAD5	175.583	0.302659	0.314306	0.962946	0.335574	0.702427
ATAT1	338.471	-0.0541978	0.175883	-0.308148	0.75797	0.918
ATE1	1751.07	-0.191535	0.19532	-0.980622	0.326779	0.696035
ATF1	1173.72	0.257816	0.221712	1.16284	0.244895	0.623578
ATF2	2096.62	0.648045	0.236481	2.74036	0.00613711	0.182321
ATF3	101.828	-0.466869	0.540667	-0.863506	0.387859	0.734185
ATF4	15363	-0.868677	0.26146	-3.32241	0.000892444	0.0772054
ATF5	2826.75	-0.988605	0.438973	-2.25208	0.024317	0.303812
ATF6	3173.42	-0.030307	0.136999	-0.22122	0.824921	0.943619
ATF6B	3308.66	-0.0777709	0.209421	-0.371361	0.710369	0.900197
ATF7	3364.21	-0.118159	0.240018	-0.49229	0.622514	0.866129
ATF7IP	2477.26	0.624196	0.219924	2.83824	0.00453637	0.159555
ATG10	284.439	0.52379	0.386288	1.35596	0.175112	0.561812
ATG101	956.858	-0.249132	0.152353	-1.63523	0.102001	0.477092
ATG12	2579.63	0.149664	0.255125	0.58663	0.557452	0.831925
ATG13	5128.43	0.287882	0.238817	1.20545	0.228031	0.612408
ATG14	944.48	0.114437	0.199949	0.57233	0.567098	0.837688
ATG16L1	2045.05	-0.107914	0.156425	-0.689874	0.490273	0.793077
ATG16L2	675.35	-0.481002	0.32691	-1.47136	0.141195	0.527832
ATG2A	2558.99	-0.0335958	0.154283	-0.217754	0.82762	0.944772
ATG2B	2647.09	0.242336	0.277747	0.872506	0.382933	0.731734
ATG3	1469.92	0.766409	0.28409	2.69777	0.00698057	0.18993
ATG4A	514.846	0.000291483	0.213838	0.00136311	0.998912	0.99998
ATG4B	2169.13	-0.361962	0.125275	-2.88934	0.00386057	0.152787
ATG4C	1175.25	0.467051	0.260314	1.79418	0.0727839	0.430942
ATG4D	315.519	-0.396923	0.272172	-1.45835	0.144744	0.531244
ATG5	1702.57	0.0903392	0.153781	0.587455	0.556898	0.831529
ATG7	894.582	-0.431832	0.224232	-1.92583	0.0541262	0.3957
ATG9A	2806.61	-0.241303	0.159195	-1.51577	0.129578	0.514001
ATG9B	33.4273	-0.0779092	0.714656	-0.109016	0.913189	0.972876
ATIC	5579.34	-0.1016	0.215971	-0.470435	0.638045	0.873042
ATL1	205.989	0.331804	0.611436	0.542663	0.587362	0.849595
ATL2	1123.72	0.646103	0.391049	1.65223	0.0984881	0.472398
ATL3	12899.5	0.207978	0.244395	0.850992	0.394774	0.738328
ATM	7602.08	0.708907	0.322338	2.19927	0.0278589	0.318131
ATMIN	1933.97	0.260497	0.221314	1.17705	0.239176	0.619328
ATN1	4424.01	0.0181248	0.197541	0.0917523	0.926895	0.977831
ATOH8	1695.36	0.524307	0.458175	1.14434	0.252484	0.629076
ATOX1	1211.63	-0.373948	0.292544	-1.27826	0.201157	0.588959
ATP10A	4705.77	-0.473252	0.60035	-0.788293	0.430526	0.758769
ATP10D	505.016	0.125589	0.189518	0.662676	0.507538	0.80266
ATP11A	10202.6	-0.0335132	0.281791	-0.118929	0.905331	0.971311
ATP11B	1766.05	0.457955	0.225386	2.03187	0.0421669	0.368753
ATP11C	866.327	0.644165	0.420005	1.53371	0.125102	0.508259
ATP13A1	2449.02	0.101738	0.186369	0.545894	0.585139	0.848618
ATP13A2	2606.83	-0.309776	0.238336	-1.29975	0.193688	0.581133
ATP13A3	2430.06	0.38053	0.278039	1.36862	0.171118	0.55732
ATP1A1	27640.9	-0.0283829	0.24832	-0.1143	0.909	0.972484
ATP1A2	117.016	-3.17289	0.961875	-3.29865	0.000971522	0.0800496
ATP1A3	6.47409	-0.176373	1.72454	-0.102272	0.91854	0.975264
ATP1A4	9.45285	1.33367	1.22876	1.08538	0.277754	0.653762
ATP1B1	755.312	0.698813	0.658649	1.06098	0.288699	0.662003
ATP1B2	21.5181	0.333536	0.597933	0.557815	0.57697	0.844694
ATP1B3	9078.36	0.234912	0.235013	0.999571	0.317518	0.688626
ATP23	231.301	-0.131164	0.328342	-0.399474	0.689544	0.892691
ATP2A1	141.103	0.589132	0.40206	1.46529	0.142843	0.5292
ATP2A2	7906.36	0.0855652	0.264488	0.323512	0.746307	0.91429
ATP2A3	64.5678	-0.66064	0.854315	-0.773298	0.439346	0.76481
ATP2B1	5977.79	0.375075	0.391652	0.957675	0.338227	0.703988
ATP2B2	46.6413	9.06271	1.33279	6.7998	1.04766e-11	1.99392e-08
ATP2B4	14125.6	-0.122051	0.182778	-0.667754	0.504291	0.800482
ATP2C1	2929.6	0.247628	0.290773	0.851619	0.394426	0.738328
ATP5F1A	21855.5	0.00845174	0.19151	0.044132	0.964799	0.989465
ATP5F1B	28838.8	-0.084588	0.23051	-0.36696	0.713649	0.901349
ATP5F1C	5841.67	0.225426	0.284727	0.791725	0.428521	0.757603
ATP5F1D	5672.42	-0.436513	0.282828	-1.54338	0.122738	0.506008
ATP5F1E	4317.26	0.0299685	0.179058	0.167367	0.867081	0.958321
ATP5IF1	1860.81	0.0512944	0.197104	0.26024	0.794678	0.934188
ATP5MC1	2532.36	-0.144648	0.329125	-0.439493	0.660304	0.883828
ATP5MC2	9023.31	-0.049063	0.247968	-0.19786	0.843154	0.951257
ATP5MC3	6050.17	-0.101029	0.249891	-0.404293	0.685997	0.891198
ATP5MD	1544.29	0.482008	0.259469	1.85767	0.063216	0.413933
ATP5ME	1918.87	0.0755289	0.247887	0.304691	0.760602	0.918063
ATP5MF	2142.87	0.123528	0.189948	0.650326	0.515481	0.808234
ATP5MG	3342.22	0.0156081	0.225254	0.0692912	0.944758	0.983304
ATP5MPL	3695.72	-0.121945	0.267345	-0.456135	0.648293	0.877765
ATP5PB	5782.93	0.116335	0.192648	0.603871	0.54593	0.825386
ATP5PD	2471.08	-0.107396	0.160343	-0.66979	0.502992	0.800041
ATP5PF	2498.25	-0.0186335	0.195432	-0.0953449	0.924041	0.977062
ATP5PO	7189.92	-0.00875011	0.236118	-0.0370582	0.970439	0.990859
ATP5S	467.858	0.39365	0.258387	1.52349	0.127636	0.512609
ATP6AP1	7019.78	-0.487625	0.198599	-2.45533	0.0140757	0.252728
ATP6AP1L	92.3314	-0.730752	0.808098	-0.904286	0.365844	0.723433
ATP6AP2	5303.66	0.128068	0.270136	0.474086	0.635438	0.872695
ATP6V0A1	2278.1	0.0310076	0.164646	0.188328	0.850619	0.953494
ATP6V0A2	2789.99	0.00462698	0.190102	0.0243394	0.980582	0.993755
ATP6V0B	2811.2	-0.173402	0.259854	-0.667304	0.504578	0.800641
ATP6V0C	7672.92	-0.307907	0.215221	-1.43065	0.152529	0.539154
ATP6V0D1	4599.19	-0.305403	0.191128	-1.59789	0.110066	0.489475
ATP6V0D2	11.8576	-1.11953	1.61938	-0.691331	0.489358	0.792434
ATP6V0E1	8648.58	-0.00708504	0.159294	-0.0444777	0.964524	0.989465
ATP6V0E2	1428.34	-0.720741	0.309147	-2.33139	0.019733	0.286246
ATP6V1A	3729.62	0.485601	0.21892	2.21817	0.0265434	0.313161
ATP6V1B2	5542.78	-0.124723	0.0983781	-1.26779	0.204874	0.592291
ATP6V1C1	1677.04	0.302374	0.227045	1.33178	0.182932	0.570952
ATP6V1C1_1	1301.2	0.290481	0.259034	1.1214	0.262118	0.638935
ATP6V1D	2916.35	0.20213	0.211389	0.956201	0.338971	0.704468
ATP6V1E1	3490.69	0.0089974	0.175773	0.0511877	0.959176	0.987684
ATP6V1F	1680.16	-0.0307318	0.200494	-0.15328	0.878177	0.962852
ATP6V1G1	3274.81	0.0556934	0.178892	0.311324	0.755554	0.917121
ATP6V1H	3216.21	0.124545	0.15384	0.809572	0.418186	0.751307
ATP7A	3199.74	0.397792	0.469336	0.847564	0.396681	0.738961
ATP7B	61.7358	0.455857	0.391488	1.16442	0.244254	0.623443
ATP8A1	65.3235	3.53925	1.00439	3.52379	0.000425419	0.0532925
ATP8B1	304.069	-0.429229	0.560888	-0.765267	0.444113	0.76703
ATP8B2	15504.9	-0.382408	0.204452	-1.87041	0.0614275	0.41106
ATP8B3	21.6479	0.606957	0.889392	0.68244	0.494961	0.7957
ATP8B4	80.4323	0.852454	0.717492	1.1881	0.234793	0.61608
ATP9A	3245.44	-0.295863	0.204587	-1.44615	0.148135	0.534416
ATP9B	2057.93	0.0748926	0.131722	0.568564	0.569652	0.839794
ATPAF1	1557.59	0.148442	0.197217	0.752683	0.45164	0.771775
ATPAF2	1014.65	0.00437705	0.200027	0.0218823	0.982542	0.993961
ATR	1896.67	0.624449	0.351162	1.77823	0.0753654	0.434248
ATRAID	2130.92	-0.369355	0.264499	-1.39643	0.162584	0.548649
ATRIP	478.584	-0.132014	0.191472	-0.689473	0.490526	0.793301
ATRN	3761.78	0.0637289	0.145489	0.438033	0.661362	0.884219
ATRNL1	781.389	0.41587	0.601658	0.691206	0.489436	0.792434
ATRX	3049.87	0.669214	0.309159	2.16463	0.0304163	0.326852
ATXN1	850.843	-0.313328	0.292755	-1.07027	0.284496	0.659869
ATXN10	1504.46	-0.157514	0.233733	-0.673906	0.500371	0.798999
ATXN1L	2762.49	-0.192657	0.13975	-1.37858	0.168023	0.554862
ATXN2	2058.92	0.487517	0.215546	2.26178	0.0237111	0.301826
ATXN2L	3692.96	-0.106358	0.198795	-0.535016	0.592639	0.852836
ATXN3	1879.14	0.561827	0.306628	1.83228	0.0669104	0.420948
ATXN7	1008.66	0.334931	0.14791	2.26443	0.0235477	0.301826
ATXN7L1	435.06	0.33659	0.269103	1.25078	0.211014	0.596095
ATXN7L2	1802.86	-0.157694	0.127825	-1.23366	0.217328	0.601824
ATXN7L3	4388.03	-0.0827777	0.212241	-0.390018	0.696523	0.895114
ATXN7L3B	6201.82	-0.525039	0.252847	-2.0765	0.0378473	0.351558
AUH	1040.6	0.12617	0.282347	0.446862	0.654974	0.881516
AUNIP	7.69001	-0.176286	0.847667	-0.207966	0.835255	0.947977
AUP1	4099.86	-0.319557	0.240143	-1.3307	0.183289	0.571347
AURKA	276.606	-0.200283	0.32353	-0.619055	0.53588	0.819342
AURKAIP1	1007.03	-0.707185	0.372407	-1.89895	0.0575706	0.403985
AURKB	79.3907	-0.98678	0.862264	-1.14441	0.252455	0.629076
AURKC	238.92	-0.265256	0.419375	-0.632504	0.527057	0.815093
AUTS2	491.105	0.60921	0.589124	1.03409	0.301092	0.674082
AVEN	835.072	0.103966	0.313396	0.331741	0.740085	0.911639
AVIL	398.417	0.0559094	0.378506	0.147711	0.882571	0.964527
AVL9	1983.66	0.359139	0.238886	1.50339	0.132738	0.51686
AVPI1	6627.99	0.151699	0.351371	0.431735	0.665934	0.884787
AXDND1	7.46282	0.767905	0.975124	0.787495	0.430992	0.759311
AXIN1	2222.31	-0.258988	0.146217	-1.77126	0.0765172	0.436527
AXIN2	2681.08	-0.0166498	0.453876	-0.0366837	0.970737	0.990986
AXL	25014.4	-0.515857	0.269481	-1.91426	0.0555866	0.399556
AZI2	2742.64	0.315763	0.255652	1.23513	0.216782	0.601824
AZIN1	5467.89	0.393533	0.247129	1.59242	0.11129	0.491382
AZIN2	1206.1	-0.220082	0.556941	-0.395162	0.692723	0.893499
B2M	16854	-0.202847	0.411738	-0.49266	0.622253	0.866124
B3GALNT1	4225.69	0.115765	0.621651	0.186221	0.852271	0.954238
B3GALNT2	766.19	0.168539	0.249056	0.676711	0.498589	0.798646
B3GALT1	9.20054	4.11945	1.20681	3.4135	0.000641335	0.0646202
B3GALT4	81.3072	0.554625	0.505553	1.09707	0.272612	0.648747
B3GALT6	317.65	-0.753079	0.335819	-2.24251	0.0249281	0.306748
B3GAT2	46.9695	-0.187074	0.343832	-0.544085	0.586383	0.849041
B3GAT3	1574.8	-0.313766	0.266357	-1.17799	0.2388	0.619056
B3GLCT	1215.48	-0.380212	0.256668	-1.48134	0.138517	0.52372
B3GNT2	909.577	0.157204	0.414462	0.379297	0.704467	0.898364
B3GNT5	72.6873	0.86965	0.45856	1.89648	0.0578968	0.404291
B3GNT7	120.636	0.253886	1.00537	0.25253	0.800632	0.936071
B3GNT8	944.672	-0.547963	0.348358	-1.57299	0.115721	0.496539
B3GNT9	1514.05	-0.71889	0.437165	-1.64444	0.100086	0.47362
B3GNTL1	695.196	-0.385564	0.241532	-1.59633	0.110415	0.490481
B4GALNT3	56.2967	0.717816	1.16595	0.615649	0.538126	0.820395
B4GALNT4	424.479	0.645218	0.722895	0.892548	0.372099	0.726926
B4GALT1	6291.21	-0.0389674	0.313516	-0.124292	0.901084	0.970244
B4GALT2	2046.89	-0.725317	0.297013	-2.44204	0.0146045	0.255266
B4GALT3	802.139	-0.196641	0.188522	-1.04307	0.296918	0.670079
B4GALT4	1086.32	0.422373	0.243422	1.73515	0.0827144	0.444688
B4GALT5	4515.99	-0.0754828	0.252278	-0.299205	0.764783	0.919974
B4GALT6	76.3168	-0.513483	0.930318	-0.551943	0.580987	0.847178
B4GALT7	1089.24	-0.361597	0.293084	-1.23376	0.217291	0.601824
B4GAT1	962.933	-0.225078	0.269397	-0.835489	0.403442	0.742353
B9D1	636.349	-0.681801	0.312736	-2.18011	0.029249	0.322726
B9D2	596.21	-0.370115	0.289874	-1.27682	0.201667	0.589415
BAALC	248.54	0.618327	0.914021	0.676492	0.498729	0.798646
BABAM1	3275.42	-0.478955	0.245092	-1.95419	0.0506787	0.389264
BABAM2	1332.71	0.211898	0.198579	1.06707	0.285941	0.660288
BACE1	1714.85	0.575816	0.25824	2.22977	0.0257628	0.31055
BACE2	6368.41	-0.589038	0.337084	-1.74745	0.0805589	0.441085
BACH1	1633.52	0.0163882	0.374072	0.0438103	0.965056	0.989478
BACH2	575.995	-0.291616	0.460235	-0.633624	0.526326	0.814844
BAD	3843.16	-0.332716	0.247899	-1.34214	0.17955	0.567653
BAG2	1295.88	-0.175648	0.400349	-0.438737	0.660852	0.884166
BAG3	4410.36	-0.018116	0.213395	-0.084894	0.932346	0.979486
BAG4	1172.87	0.147544	0.193109	0.764047	0.444839	0.767327
BAG5	2283.26	0.110758	0.208503	0.531207	0.595275	0.854606
BAG6	8567.23	-0.202181	0.187485	-1.07839	0.280861	0.656464
BAHCC1	1959.04	0.128897	0.217127	0.593647	0.552748	0.829655
BAHD1	2046.17	-0.381813	0.2381	-1.60359	0.108805	0.488266
BAIAP2	1389.68	-0.189604	0.265612	-0.713839	0.475326	0.785198
BAIAP2L1	457.405	0.0325367	0.395355	0.0822974	0.93441	0.980189
BAIAP2L2	62.5119	-0.619127	0.873353	-0.708907	0.478382	0.787126
BAIAP3	15.5046	-0.31336	0.822668	-0.380907	0.703272	0.897872
BAK1	1615.06	-0.397479	0.188885	-2.10435	0.035348	0.340371
BAMBI	471.524	-0.654292	0.924068	-0.708056	0.47891	0.787199
BANF1	5344.38	-0.546062	0.229064	-2.38388	0.017131	0.272297
BANK1	377.859	0.524731	0.35945	1.45981	0.144341	0.530562
BANP	405.006	-0.395098	0.201341	-1.96233	0.0497237	0.386266
BAP1	4947.47	-0.356376	0.200808	-1.77471	0.0759458	0.435221
BARD1	188.182	0.402576	0.419836	0.95889	0.337614	0.703613
BARHL2	19.7704	1.1582	1.13987	1.01608	0.309593	0.681885
BARX1	187.45	2.11385	0.90055	2.34729	0.0189105	0.282898
BASP1	7028.03	-0.150177	0.395226	-0.379978	0.703962	0.898118
BATF2	110.34	0.560097	0.703745	0.795881	0.426101	0.756435
BATF3	6.10297	-1.94095	1.93986	-1.00056	0.317039	0.688122
BAX	2823.54	-0.400841	0.212472	-1.88656	0.0592198	0.406447
BAZ1A	2513.92	0.346692	0.290627	1.19291	0.232905	0.615556
BAZ1B	4676.45	0.238408	0.2037	1.17039	0.241844	0.621746
BAZ2A	3833.05	0.0885515	0.142307	0.622258	0.533772	0.818318
BAZ2B	1739.34	0.872281	0.368274	2.36856	0.0178573	0.277207
BBC3	441.101	0.0630779	0.372097	0.16952	0.865388	0.957758
BBIP1	310.586	0.855392	0.279794	3.05721	0.00223405	0.118108
BBOF1	74.4592	0.395124	0.451189	0.875739	0.381172	0.731108
BBS1	1965.56	-0.304929	0.196278	-1.55355	0.120291	0.502551
BBS10	644.743	0.147793	0.192517	0.767689	0.442672	0.765967
BBS12	463.843	0.257616	0.324888	0.792938	0.427814	0.757184
BBS2	660.432	-0.0136299	0.346555	-0.0393295	0.968628	0.990486
BBS4	1954.02	-0.0331361	0.264678	-0.125194	0.90037	0.970148
BBS5	194.932	0.563889	0.268803	2.09778	0.035925	0.343439
BBS7	581.001	0.431916	0.244903	1.76362	0.0777966	0.438052
BBS9	1009.63	-0.243515	0.293148	-0.830688	0.40615	0.743125
BBX	4248.74	0.0821793	0.199653	0.41161	0.680625	0.889171
BCAM	113.269	0.914909	0.798049	1.14643	0.251616	0.628179
BCAN	4.17075	4.24951	1.87113	2.27109	0.0231417	0.301591
BCAP29	2467.75	0.253034	0.303141	0.834706	0.403883	0.742566
BCAP31	7699.3	-0.638468	0.189237	-3.3739	0.000741114	0.0686694
BCAR1	5420.8	-0.586092	0.293709	-1.99549	0.0459896	0.379206
BCAR3	982.415	0.327054	0.370183	0.883495	0.376969	0.72958
BCAS1	12.9126	-1.79275	0.975407	-1.83795	0.0660703	0.419674
BCAS2	1595.51	0.315479	0.222974	1.41487	0.157107	0.542857
BCAS3	1662.35	0.135336	0.206405	0.65568	0.51203	0.805989
BCAS4	104.003	-0.703633	0.320904	-2.19266	0.028332	0.319226
BCAT1	179.057	-3.34335	0.962201	-3.47469	0.000511445	0.0587335
BCAT2	2594.6	-0.402617	0.260034	-1.54832	0.121544	0.504344
BCCIP	1791.81	0.65135	0.252834	2.5762	0.00998934	0.217141
BCDIN3D	561.097	-0.203431	0.18249	-1.11475	0.264955	0.640477
BCKDHA	2216.58	-0.1844	0.272341	-0.677093	0.498347	0.798646
BCKDHB	537.306	0.0317621	0.152403	0.208408	0.83491	0.947788
BCKDK	3732.23	-0.191365	0.230831	-0.829027	0.407089	0.743125
BCL10	1090.68	0.069941	0.168801	0.414339	0.678626	0.888378
BCL11A	107.041	-1.20203	0.609953	-1.9707	0.0487584	0.385054
BCL11B	85.8578	-1.67254	1.82495	-0.916488	0.359411	0.719448
BCL2	157.644	-0.110238	0.524568	-0.210149	0.833551	0.947224
BCL2A1	4.26589	1.20637	2.20325	0.54754	0.584008	0.848188
BCL2L1	17737.6	-0.438458	0.303284	-1.4457	0.148261	0.534505
BCL2L11	475.979	0.160973	0.356386	0.451683	0.651497	0.879532
BCL2L12	959.561	-0.420594	0.310165	-1.35604	0.175088	0.561812
BCL2L13	5420.4	-0.242378	0.159589	-1.51876	0.128822	0.513123
BCL2L14	32.8342	-0.146297	0.944442	-0.154903	0.876898	0.962721
BCL2L15	142.55	0.0837085	0.341639	0.245021	0.80644	0.937708
BCL2L2	2613.49	-0.0863228	0.205112	-0.420856	0.67386	0.886048
BCL3	21.5881	-0.637503	0.758963	-0.839965	0.400928	0.74076
BCL6	2112.36	0.545503	0.418828	1.30245	0.192762	0.579776
BCL7A	547.498	-1.10827	0.479156	-2.31296	0.0207247	0.290284
BCL7B	960.428	0.121382	0.204784	0.592729	0.553362	0.82985
BCL7C	1932	-0.611989	0.246878	-2.47891	0.0131784	0.246707
BCL9	1696.77	0.262747	0.234349	1.12118	0.262212	0.638935
BCLAF1	6024	0.727241	0.265862	2.73541	0.00623024	0.18385
BCLAF3	263.304	0.801573	0.419873	1.90909	0.0562509	0.400901
BCO2	632.819	0.0527629	0.479419	0.110056	0.912365	0.972876
BCOR	1267.14	0.117215	0.224547	0.522008	0.601665	0.858103
BCORL1	495.584	-0.138032	0.231572	-0.596064	0.551132	0.828486
BCR	8748.91	-0.0378882	0.20517	-0.184667	0.85349	0.954673
BCS1L	786.192	-0.0727836	0.34181	-0.212936	0.831377	0.94698
BDH1	75.1814	2.84536	0.801052	3.55202	0.000382284	0.050662
BDH2	486.504	0.108829	0.272662	0.399134	0.689794	0.892762
BDKRB1	122.16	0.0582001	1.23994	0.0469376	0.962563	0.989007
BDKRB2	97.9524	-1.26341	0.899944	-1.40388	0.160354	0.546574
BDNF	197.59	1.23121	0.815614	1.50955	0.131159	0.515094
BDP1	3542.41	0.589061	0.360749	1.63288	0.102494	0.477822
BEAN1	422.235	-0.723466	0.47631	-1.5189	0.128789	0.513123
BECN1	2918.25	0.432449	0.220787	1.95866	0.0501521	0.387346
BEGAIN	272.539	0.271357	0.858476	0.316092	0.751933	0.915794
BEND3	316.325	0.12143	0.312939	0.38803	0.697994	0.895457
BEND4	163.551	-1.34743	1.00849	-1.33609	0.181519	0.569883
BEND5	490.518	-0.392389	0.340484	-1.15244	0.249139	0.626561
BEND6	733.799	0.283944	0.420053	0.675971	0.499059	0.798646
BEND7	134.481	0.750649	0.742252	1.01131	0.311866	0.683543
BEST1	20.5621	-0.340449	0.826411	-0.411961	0.680368	0.889171
BEST2	608.776	2.67399	1.15958	2.30601	0.0211102	0.292791
BEST3	9.00779	-0.144178	1.7258	-0.0835426	0.93342	0.979684
BEST4	19.5246	-0.000181474	0.596778	-0.000304089	0.999757	0.99998
BET1	1372.59	-0.314567	0.192298	-1.63583	0.101875	0.476989
BEX3	1817.05	-0.448069	0.229809	-1.94974	0.0512067	0.390052
BEX4	8.68064	-1.15254	1.40608	-0.819685	0.412396	0.746998
BFAR	1772.45	-0.410756	0.203968	-2.01383	0.0440276	0.373711
BFSP1	3.9157	2.40757	1.87596	1.28338	0.199358	0.586878
BFSP2	13.265	-1.80539	1.56979	-1.15008	0.250109	0.627251
BGN	101787	-0.848168	0.358982	-2.3627	0.0181422	0.278957
BHLHA15	6.00693	-1.78702	1.48762	-1.20126	0.229648	0.613556
BHLHB9	5.82358	0.132058	2.07152	0.0637493	0.94917	0.98443
BHLHE22	42.1277	3.7272	1.15893	3.21608	0.00129955	0.0910863
BHLHE40	6252.37	-0.594944	0.505008	-1.17809	0.238761	0.619056
BHLHE41	540.791	-0.365121	0.768503	-0.475107	0.63471	0.872428
BICC1	3271.12	0.0369517	0.439543	0.0840685	0.933002	0.979669
BICD1	102.144	0.708189	0.77697	0.911475	0.362045	0.720976
BICD2	5299.43	0.186689	0.200436	0.931418	0.351638	0.714332
BICDL1	87.4297	-0.0063264	0.548081	-0.0115428	0.99079	0.997077
BICDL2	23.1113	-0.99989	1.14859	-0.870539	0.384006	0.732379
BICRA	959.767	-0.0676267	0.241868	-0.279602	0.779783	0.926738
BICRAL	1005.56	0.301025	0.203571	1.47872	0.139215	0.524552
BID	916.836	-0.0368134	0.152009	-0.24218	0.808641	0.938091
BIK	235.131	1.03205	0.949402	1.08705	0.277013	0.652936
BIN1	8540.14	-0.763651	0.561051	-1.36111	0.173479	0.560087
BIN3	814.974	-0.255103	0.22875	-1.11521	0.264762	0.640236
BIRC2	3692.29	0.272547	0.380172	0.716905	0.473433	0.783671
BIRC3	1147.61	0.165831	0.855033	0.193947	0.846217	0.952481
BIRC5	192.622	-0.412753	0.519453	-0.794591	0.426851	0.756516
BIRC6	5373.37	0.360682	0.303445	1.18862	0.234587	0.61608
BLCAP	2702.31	-0.0739209	0.1172	-0.630726	0.52822	0.815859
BLK	256.551	-2.22286	0.914955	-2.42947	0.0151208	0.258746
BLM	306.944	0.283116	0.338218	0.837079	0.402548	0.741823
BLMH	2432.94	-0.013216	0.240187	-0.055024	0.956119	0.986807
BLNK	10.1486	-0.908367	1.5653	-0.580316	0.561701	0.835479
BLOC1S1	2107.29	-0.218774	0.213594	-1.02426	0.305714	0.678138
BLOC1S2	754.734	0.144262	0.306149	0.471215	0.637487	0.873026
BLOC1S3	929.473	-0.148527	0.210546	-0.705439	0.480537	0.787556
BLOC1S4	1386.37	-0.12255	0.122058	-1.00403	0.315365	0.686564
BLOC1S5	1087.45	0.169856	0.272231	0.623941	0.532666	0.817786
BLOC1S6	1230.76	0.0187176	0.251369	0.0744624	0.940642	0.982575
BLVRA	430.43	0.327674	0.279446	1.17258	0.240963	0.621243
BLVRB	3646.49	-0.211828	0.38962	-0.543678	0.586663	0.84916
BLZF1	1101.59	0.194547	0.225807	0.861563	0.388928	0.734686
BMF	215.866	-0.920348	0.778177	-1.1827	0.236929	0.617452
BMP1	12708	-0.103403	0.30259	-0.341724	0.732558	0.908383
BMP2	158.015	0.632591	0.72783	0.869146	0.384767	0.732379
BMP2K	765.858	-0.00903068	0.242974	-0.0371673	0.970352	0.990829
BMP3	659.774	0.927275	1.41746	0.654181	0.512995	0.806526
BMP4	751.048	-1.00315	0.534531	-1.87668	0.0605614	0.409145
BMP5	25.8332	4.09488	1.65656	2.47192	0.013439	0.248239
BMP6	2796.61	0.507804	0.754594	0.67295	0.500979	0.799429
BMP7	2101.28	0.0947715	0.860454	0.110141	0.912297	0.972876
BMP8B	1105.05	1.39116	0.692022	2.01028	0.0444014	0.37521
BMPER	129.793	2.3654	1.09888	2.15256	0.0313532	0.32968
BMPR1A	2969.23	0.498571	0.284917	1.74988	0.080139	0.441085
BMPR1B	58.5553	0.517298	1.16632	0.44353	0.657383	0.882953
BMPR2	4898.73	0.197271	0.272643	0.723551	0.469341	0.781924
BMS1	2745.04	0.532717	0.27899	1.90945	0.0562042	0.400901
BMT2	745.534	0.235234	0.263663	0.892178	0.372298	0.726931
BNC1	1122.69	1.45551	1.25836	1.15667	0.247407	0.626157
BNC2	1397.53	0.246526	0.515451	0.478273	0.632456	0.871409
BNIP1	682.722	-0.214781	0.218947	-0.980975	0.326605	0.696035
BNIP2	1182.44	0.300925	0.293162	1.02648	0.304666	0.677039
BNIP3	12173.3	-0.984437	0.521014	-1.88947	0.0588295	0.40544
BNIP3L	7055.25	-0.332666	0.229483	-1.44963	0.147162	0.534148
BNIPL	41.5999	0.175861	0.522231	0.336748	0.736307	0.910299
BOC	2023.77	0.184991	0.597031	0.309852	0.756674	0.917467
BOD1	1174.17	-0.148915	0.136144	-1.09381	0.274039	0.649732
BOD1L1	2466.72	0.273524	0.290237	0.942416	0.34598	0.709522
BOK	394.074	-0.354207	0.712305	-0.497269	0.618999	0.865356
BOLA1	1090.3	-0.280618	0.183663	-1.5279	0.126538	0.510419
BOLA2B	1155.96	-0.058547	0.226217	-0.258809	0.795782	0.934312
BOLA3	2039.35	-0.229427	0.180244	-1.27287	0.203064	0.590927
BOLL	15.4817	0.784191	0.810979	0.966968	0.33356	0.701173
BOP1	2048.57	-0.252865	0.230673	-1.09621	0.272989	0.649001
BORA	164.754	0.366893	0.281615	1.30282	0.192636	0.579776
BORCS5	970.118	-0.476707	0.26401	-1.80564	0.0709743	0.427317
BORCS6	462.758	-0.291702	0.261335	-1.1162	0.264337	0.639991
BORCS7	861.272	0.301749	0.18837	1.60189	0.10918	0.488287
BORCS8	846.671	0.173371	0.205999	0.841611	0.400006	0.740627
BPGM	509.452	0.112596	0.164147	0.685945	0.492748	0.794529
BPHL	1190.98	-0.210566	0.376302	-0.559568	0.575774	0.843736
BPIFC	93.2405	-6.67686	0.961771	-6.94225	3.85891e-12	8.2624e-09
BPNT1	1340.39	0.127364	0.165466	0.769728	0.441461	0.764986
BPTF	2417.66	0.538346	0.213252	2.52446	0.0115877	0.233474
BRAF	1207.03	0.47729	0.255548	1.86771	0.061802	0.411269
BRAP	2231.32	0.26025	0.205123	1.26875	0.20453	0.591904
BRAT1	805.426	-0.0515436	0.240335	-0.214465	0.830184	0.946666
BRCA1	221.028	-0.38793	0.470301	-0.824854	0.409455	0.745092
BRCA2	237.229	0.21106	0.449919	0.469108	0.638993	0.873555
BRCC3	808.668	0.214428	0.239251	0.896247	0.370121	0.725709
BRD1	2200.77	-0.0865899	0.132128	-0.65535	0.512243	0.805989
BRD2	9730.19	-0.146281	0.121637	-1.2026	0.22913	0.613338
BRD3	3157.52	-0.225727	0.192377	-1.17335	0.240654	0.621239
BRD4	3988.37	-0.0808711	0.0947905	-0.853156	0.393573	0.737744
BRD7	3070	-0.108147	0.136823	-0.790414	0.429286	0.757892
BRD8	1843.67	0.24601	0.171217	1.43683	0.150767	0.537681
BRD9	2253.1	-0.427096	0.188865	-2.26139	0.0237353	0.301826
BRDT	6.40823	-1.48463	1.32668	-1.11906	0.263114	0.639274
BRF1	1777.88	-0.584935	0.242608	-2.41103	0.0159074	0.264798
BRF2	425.704	-0.063233	0.226571	-0.279087	0.780178	0.926738
BRI3	846.295	0.159902	0.221995	0.720295	0.471343	0.783088
BRI3BP	748.896	0.943994	0.563511	1.6752	0.0938951	0.466057
BRICD5	5.5305	-0.436587	1.32367	-0.329831	0.741528	0.912212
BRINP1	73.8448	0.549077	0.949205	0.57846	0.562954	0.83594
BRIP1	161.22	0.247714	0.277635	0.892229	0.37227	0.726931
BRIX1	916.604	0.531188	0.391948	1.35525	0.175337	0.56211
BRK1	5715.19	-0.296717	0.199745	-1.48548	0.137417	0.522513
BRMS1	1572.14	-0.346243	0.188213	-1.83963	0.0658223	0.419473
BRMS1L	831.956	0.290713	0.219449	1.32474	0.185257	0.573803
BROX	1397.09	0.236149	0.258269	0.914353	0.360531	0.720203
BRPF1	996.51	0.204139	0.191848	1.06407	0.287298	0.661385
BRPF3	1478.19	0.00693054	0.204863	0.0338301	0.973013	0.991831
BRSK1	240.564	0.410021	0.455967	0.899235	0.368528	0.724888
BRSK2	69.8545	1.16345	0.717243	1.62212	0.104778	0.482138
BRWD1	1988.09	0.599417	0.357001	1.67904	0.093145	0.464738
BRWD3	816.739	0.25368	0.238841	1.06213	0.288176	0.661758
BSCL2	1581.34	0.000981696	0.262903	0.00373405	0.997021	0.999121
BSDC1	4427.98	-0.153343	0.201656	-0.760419	0.447004	0.768671
BSG	27948.3	-0.473146	0.36884	-1.28279	0.199564	0.58704
BSN	49.1297	-1.5313	0.427577	-3.58134	0.000341838	0.0492046
BST1	25.0398	1.75269	0.653572	2.68171	0.00732478	0.192433
BST2	12.1158	-0.202326	1.26691	-0.159701	0.873117	0.960601
BTAF1	2265.17	0.407215	0.289237	1.4079	0.159162	0.545147
BTBD1	4151.69	0.0619437	0.1812	0.341853	0.732461	0.908383
BTBD10	2137.06	0.267827	0.219229	1.22167	0.221831	0.606793
BTBD11	144.895	0.495862	0.83093	0.596756	0.55067	0.828205
BTBD18	16.5336	0.395015	0.772862	0.511107	0.609276	0.861731
BTBD19	266.515	-0.439918	0.274695	-1.60148	0.109271	0.488305
BTBD2	2862.24	-0.602531	0.276891	-2.17606	0.029551	0.323298
BTBD3	800.964	-0.0770355	0.239437	-0.321736	0.747652	0.914524
BTBD6	1675.72	-0.604839	0.359713	-1.68145	0.0926755	0.463577
BTBD7	2176.98	0.432532	0.241349	1.79214	0.0731105	0.431269
BTBD9	2083.28	-0.11528	0.152998	-0.753473	0.451166	0.771721
BTC	1866.81	0.423421	0.548832	0.771495	0.440413	0.76482
BTD	1689.93	-0.492321	0.214624	-2.29388	0.0217975	0.29609
BTF3	14056.3	0.182109	0.278979	0.652768	0.513906	0.807159
BTF3L4	2725.18	0.358501	0.146098	2.45383	0.0141344	0.252984
BTG1	20178.7	0.0625538	0.297957	0.209942	0.833713	0.947224
BTG2	175.2	-1.23638	0.348872	-3.54393	0.000394213	0.0507705
BTG3	3132.62	-0.0330834	0.232861	-0.142073	0.887022	0.966045
BTK	6.7351	0.0901537	1.42042	0.0634697	0.949392	0.98443
BTNL9	5.35796	1.39755	1.54497	0.904579	0.365688	0.723433
BTRC	2160.8	0.128063	0.163058	0.785384	0.432228	0.759456
BUB1	219.366	-0.229702	0.550863	-0.416987	0.676688	0.887587
BUB1B	277.881	-0.0918226	0.532134	-0.172556	0.863001	0.957542
BUB3	3691.26	-0.0487413	0.114738	-0.424804	0.670979	0.885375
BUD13	554.813	-0.330272	0.259047	-1.27495	0.202327	0.59
BUD23	2212.05	-0.381887	0.198272	-1.92608	0.054095	0.395642
BUD31	1511.07	-0.120265	0.179573	-0.669726	0.503032	0.800041
BVES	24.0045	-4.68878	1.60248	-2.92595	0.00343409	0.146219
BYSL	932.02	-0.146821	0.312195	-0.470287	0.63815	0.873073
BZW1	14014.8	0.303476	0.270958	1.12001	0.262709	0.638935
BZW2	2761.8	0.170025	0.226472	0.750755	0.4528	0.772167
C10H19orf12	1341.39	-0.281659	0.168683	-1.66976	0.0949675	0.466973
C10H19orf33	391.053	-0.679852	0.588245	-1.15573	0.247792	0.626342
C10H19orf47	944.605	-0.336831	0.191612	-1.75788	0.0787683	0.440469
C10H19orf54	222.386	-0.00941362	0.302708	-0.031098	0.975191	0.992244
C10H6orf203	637.4	0.428902	0.305155	1.40552	0.159866	0.546248
C10H6orf58	40.8231	-2.60649	2.20288	-1.18322	0.236722	0.617366
C11H17orf100	107.389	-0.017761	0.3841	-0.0462404	0.963119	0.98912
C11H17orf49	954.297	-0.468921	0.37668	-1.24488	0.213176	0.598018
C11H17orf50	233.913	-0.235505	0.721314	-0.326495	0.74405	0.91315
C11H17orf53	24.1988	-1.73666	0.641016	-2.70923	0.0067439	0.188558
C11H17orf58	314.06	-0.0911765	0.331054	-0.275413	0.782999	0.92823
C11H17orf62	3542.24	-0.480015	0.179515	-2.67395	0.00749638	0.193673
C11H17orf64	28.944	-0.160197	0.542593	-0.295243	0.767808	0.921367
C11H17orf75	1532.63	0.0743149	0.177229	0.419316	0.674985	0.886507
C11H17orf80	1043.26	-0.0668792	0.138896	-0.481504	0.630158	0.870602
C11H17orf99	6.0166	3.01168	2.46624	1.22116	0.222024	0.606954
C12H11orf24	1652.61	-0.605343	0.26664	-2.27026	0.0231919	0.301636
C12H11orf49	350.968	-0.0352347	0.392072	-0.0898679	0.928392	0.978486
C12H11orf68	1805.72	-0.276142	0.229051	-1.2056	0.227973	0.61235
C12H11orf74	1334.1	-0.0168894	0.138911	-0.121584	0.903228	0.970724
C12H11orf91	11.3859	-0.566744	0.772294	-0.733845	0.463043	0.779614
C12H11orf95	3193.16	-0.037641	0.306587	-0.122774	0.902286	0.970462
C12H11orf96	2616.44	-0.181563	0.765722	-0.237114	0.812569	0.938803
C12H11orf98	1197.51	-0.273266	0.229869	-1.18879	0.234522	0.61608
C13H16orf52	417.984	0.251061	0.198772	1.26306	0.206568	0.59298
C13H16orf54	308.027	1.65037	1.40072	1.17823	0.238706	0.619056
C13H16orf58	2076.01	-0.455092	0.200647	-2.26812	0.0233217	0.301768
C13H16orf71	65.8311	0.0716554	0.397415	0.180304	0.856914	0.955293
C13H16orf72	4882.57	0.179771	0.175807	1.02255	0.306519	0.678689
C13H16orf89	1000.29	-2.38147	0.89886	-2.64943	0.00806266	0.199863
C13H16orf91	725.234	-0.137637	0.202396	-0.680037	0.496481	0.797321
C13H16orf96	6.6053	0.439216	1.01518	0.432648	0.665271	0.884787
C13H7orf26	2458.98	-0.46947	0.210002	-2.23556	0.0253808	0.309429
C13H7orf43	797.564	0.321969	0.246124	1.30816	0.19082	0.578742
C13H7orf50	964.57	-0.392291	0.302312	-1.29763	0.194413	0.58167
C13H7orf61	151.196	-0.103306	0.310723	-0.33247	0.739534	0.911348
C14H1orf35	671.725	0.0560581	0.221841	0.252695	0.800504	0.936071
C14H5orf15	3662.7	-0.032109	0.166805	-0.192495	0.847355	0.952481
C14H5orf24	3715.9	0.36051	0.219062	1.64569	0.0998266	0.47362
C14H5orf30	153.123	0.3365	0.528868	0.636265	0.524604	0.813866
C14H5orf46	100.372	3.77048	1.14027	3.30666	0.000944153	0.079667
C14H5orf63	640.858	-0.137026	0.224502	-0.610356	0.541626	0.823226
C15H2orf42	539.34	0.116208	0.156276	0.743607	0.457114	0.775686
C15H2orf49	1835.83	0.293379	0.19416	1.51102	0.130784	0.514898
C15H2orf68	2654.4	-0.0698903	0.230444	-0.303286	0.761672	0.918522
C15H2orf73	34.471	0.860226	0.445363	1.93152	0.0534191	0.394313
C15H2orf81	134.05	-0.799878	0.504474	-1.58557	0.112838	0.492683
C16H3orf14	96.7463	0.226561	0.269036	0.842119	0.399721	0.740435
C16H3orf18	58.7416	-0.657098	0.66797	-0.983723	0.325252	0.694703
C16H3orf20	24.117	0.652671	0.498518	1.30922	0.190459	0.578742
C16H3orf33	401.968	0.257858	0.192832	1.33721	0.181153	0.569501
C16H3orf35	11.5195	-0.23273	0.824196	-0.282372	0.777658	0.925685
C16H3orf56	4.82098	5.78971	2.99222	1.93492	0.0529995	0.393852
C16H3orf58	801.623	1.92309	0.534447	3.59828	0.000320324	0.0477115
C16H3orf62	272.33	0.763585	0.410431	1.86045	0.0628224	0.413806
C16H3orf67	309.174	-0.397387	0.548329	-0.724723	0.468622	0.781729
C17H13orf46	3.73642	-0.624585	1.21955	-0.512144	0.60855	0.861374
C18H2orf69	720.768	0.175718	0.268136	0.655333	0.512254	0.805989
C18H2orf76	79.2174	0.189711	0.341185	0.556037	0.578185	0.845245
C18H2orf80	88.8603	0.343783	0.454702	0.756062	0.449612	0.770525
C18H2orf88	7.34198	-0.19391	0.94126	-0.206011	0.836782	0.94846
C19H3orf70	852.562	0.795741	0.36355	2.18881	0.0286107	0.320368
C19H3orf80	20.0032	0.990461	0.873991	1.13326	0.257104	0.634062
C1D	2590.16	0.398734	0.253585	1.57239	0.11586	0.496638
C1GALT1	1263.71	-0.0550973	0.283902	-0.194071	0.84612	0.952434
C1GALT1C1	976.736	0.0539747	0.286995	0.188068	0.850823	0.953655
C1H10orf105	3564.44	-0.212485	0.56242	-0.377805	0.705575	0.898673
C1H10orf55	42.1948	0.173462	0.661751	0.262126	0.793224	0.933246
C1H10orf62	4.44778	1.11853	1.72924	0.646836	0.517738	0.809031
C1H10orf76	902.938	-0.190078	0.204206	-0.930816	0.351949	0.714332
C1H10orf82	4.28284	1.05937	1.48891	0.71151	0.476768	0.786333
C1H10orf88	433.098	0.271967	0.232286	1.17083	0.241668	0.621746
C1H10orf99	423.034	0.974354	1.61655	0.602738	0.546683	0.825762
C1H14orf119	1292.2	0.1604	0.166111	0.965619	0.334235	0.701435
C1H14orf28	204.335	0.678832	0.252311	2.69046	0.00713542	0.191571
C1H14orf93	270.955	0.187981	0.333624	0.563451	0.573128	0.842164
C1H15orf39	1265.32	-0.301644	0.282826	-1.06654	0.286182	0.66047
C1H15orf40	4975.32	0.159647	0.164237	0.97205	0.331026	0.699326
C1H15orf41	353.116	-0.0723757	0.25907	-0.279367	0.779963	0.926738
C1H15orf48	13.2394	-2.65399	1.2523	-2.11929	0.0340657	0.336865
C1H15orf59	890.59	-0.919559	0.3626	-2.53602	0.0112121	0.232427
C1H15orf61	223.663	0.290453	0.465712	0.623675	0.532841	0.817839
C1H15orf62	772.013	0.0496613	0.287059	0.173	0.862651	0.95739
C1H15orf65	13.1113	-0.191908	0.723807	-0.265137	0.790904	0.93195
C1H1orf131	779.727	0.127115	0.177284	0.717013	0.473366	0.783637
C1H1orf198	4113.22	-0.347193	0.379991	-0.913685	0.360882	0.720203
C1QBP	5899.42	-0.138106	0.31019	-0.445231	0.656153	0.88227
C1QL3	54.6506	-0.133986	0.693248	-0.193273	0.846745	0.952481
C1QL4	4.18135	-2.26893	2.20002	-1.03132	0.302389	0.675603
C1QTNF1	2106.61	-0.256808	0.691405	-0.371428	0.710318	0.900197
C1QTNF12	37.4692	-0.74041	1.56391	-0.473436	0.635902	0.872861
C1QTNF3	5263.49	-0.144351	1.24958	-0.115519	0.908034	0.972228
C1QTNF4	3.61705	0.171454	1.54795	0.110762	0.911805	0.97286
C1QTNF5	1115.25	0.273513	0.84159	0.324995	0.745185	0.913691
C1QTNF6	160.212	-1.56969	1.09087	-1.43894	0.150169	0.537235
C1QTNF7	63.8002	-1.95536	0.871647	-2.2433	0.0248776	0.306567
C1R	605.881	0.505379	0.872011	0.579556	0.562214	0.835707
C1RL	463.876	0.506127	0.566778	0.89299	0.371863	0.726837
C1S	667.451	-0.122402	0.766406	-0.159708	0.873111	0.960601
C2	72.2761	-0.885573	0.782305	-1.132	0.257632	0.634232
C20H6orf106	5616.73	-0.28708	0.219974	-1.30507	0.191871	0.579227
C20H6orf132	10.6366	0.881932	1.20462	0.732121	0.464094	0.779895
C20H6orf136	350.518	0.41831	0.232858	1.79641	0.0724286	0.430464
C20H6orf141	324.934	-0.556525	0.493548	-1.1276	0.259489	0.63624
C20H6orf201	6.17828	1.04205	1.34183	0.776585	0.437404	0.76297
C20H6orf226	302.54	-0.284913	0.257787	-1.10523	0.269061	0.645042
C20H6orf47	1174.21	-0.334979	0.22336	-1.49973	0.133686	0.517842
C20H6orf52	101.056	-0.148527	0.316787	-0.468853	0.639175	0.873638
C20H6orf62	8491.74	0.162044	0.236097	0.686347	0.492494	0.794494
C20H6orf89	5280.48	-0.187818	0.193804	-0.96911	0.33249	0.700692
C21H19orf44	323.104	-0.327951	0.214861	-1.52634	0.126926	0.511316
C21H5orf22	607.543	0.406354	0.183693	2.21214	0.0269572	0.314775
C21H5orf34	56.3362	-0.0527354	0.264521	-0.199362	0.841979	0.95125
C21H5orf42	642.438	0.184078	0.253234	0.726908	0.467282	0.781291
C21H5orf49	10.8537	-0.294009	1.48365	-0.198166	0.842915	0.951257
C21H5orf51	3657.83	0.278736	0.248748	1.12056	0.262477	0.638935
C22H20orf196	342.823	0.0583845	0.203963	0.28625	0.774686	0.92467
C22H20orf24	2983.79	-0.160539	0.183502	-0.874864	0.381648	0.731311
C22H20orf27	2864.17	-0.303254	0.272215	-1.11402	0.265269	0.640692
C22H20orf96	293.226	-0.244401	0.310359	-0.787477	0.431003	0.759311
C23H9orf3	3594.49	0.0462861	0.260485	0.177692	0.858965	0.956646
C23H9orf40	557.283	0.701013	0.275148	2.54776	0.0108416	0.227168
C23H9orf64	1990.84	0.257962	0.18515	1.39326	0.163541	0.549577
C23H9orf72	799.781	0.354139	0.256589	1.38018	0.167532	0.553965
C23H9orf85	219.251	0.534406	0.311616	1.71495	0.0863543	0.451791
C24H14orf132	10258.2	0.102364	0.774985	0.132085	0.894917	0.968422
C24H14orf180	46.1705	0.873351	0.92486	0.944306	0.345013	0.708771
C25H9orf116	285.196	-0.0251229	0.335013	-0.0749907	0.940222	0.982448
C25H9orf16	1600.78	-0.451968	0.295858	-1.52765	0.126599	0.510419
C25H9orf43	425.696	-0.354547	0.388027	-0.913719	0.360865	0.720203
C25H9orf50	389.277	0.379067	0.332865	1.1388	0.254787	0.631822
C25H9orf78	1914.18	-0.200844	0.165917	-1.21051	0.226084	0.610723
C26H21orf2	664.531	-0.213413	0.269648	-0.791453	0.428679	0.757719
C26H21orf33	5361.45	-0.305841	0.263261	-1.16174	0.245339	0.624077
C26H21orf59	678.502	-0.152599	0.147959	-1.03136	0.302372	0.675603
C26H21orf91	428.451	0.460556	0.347083	1.32693	0.184531	0.573224
C27H4orf47	101.958	0.844143	0.49296	1.7124	0.0868236	0.452514
C27H8orf48	24.0372	0.0447767	1.29131	0.0346753	0.972339	0.991794
C28H12orf29	709.194	0.108868	0.252549	0.431077	0.666412	0.884787
C28H12orf45	360.728	-0.197334	0.265707	-0.742673	0.457679	0.775907
C28H12orf73	271.966	-0.113573	0.215165	-0.527841	0.59761	0.855456
C28H12orf75	83.2594	-0.62736	0.806618	-0.777766	0.436707	0.762679
C28H22orf23	9.94911	-0.435089	0.696706	-0.624495	0.532302	0.817667
C2CD2	502.326	-0.268106	0.417912	-0.641538	0.521173	0.811519
C2CD2L	759.689	0.0113725	0.146815	0.0774614	0.938256	0.98208
C2CD3	1221.3	0.189886	0.148894	1.27531	0.202199	0.589751
C2CD5	1373.33	0.354377	0.250797	1.413	0.157655	0.543356
C2H1orf109	516.225	-0.217506	0.186245	-1.16785	0.242867	0.622392
C2H1orf122	760.094	-0.56769	0.329471	-1.72303	0.0848824	0.448886
C2H1orf123	2133.19	-0.135197	0.247433	-0.546398	0.584792	0.848618
C2H1orf159	483.49	-0.503311	0.294902	-1.70671	0.0878768	0.454478
C2H1orf167	19.7347	-0.922974	0.636212	-1.45073	0.146854	0.53339
C2H1orf174	1124.32	0.215885	0.165446	1.30487	0.191937	0.579227
C2H1orf185	63.1053	0.42951	0.787771	0.545222	0.585601	0.848823
C2H1orf216	20.1865	-0.288786	0.990743	-0.291484	0.770681	0.922832
C2H1orf228	57.3376	-0.337172	0.554413	-0.608161	0.543081	0.823966
C2H1orf50	1475.17	-0.250958	0.163107	-1.53861	0.1239	0.507716
C2H4orf3	6042.18	-0.385001	0.286852	-1.34216	0.179544	0.567653
C2H4orf33	565.309	0.247508	0.298369	0.829537	0.406801	0.743125
C2H4orf46	546.668	-0.0211826	0.19129	-0.110736	0.911826	0.97286
C2H8orf58	21.2822	1.39213	1.18468	1.17511	0.239949	0.620483
C30H1orf115	11.4621	-0.962226	1.55985	-0.616872	0.537319	0.820262
C30H1orf53	698.316	-0.609172	0.459328	-1.32622	0.184765	0.57335
C31H6orf120	2457.59	-0.0514533	0.194897	-0.264003	0.791778	0.93228
C3AR1	326.125	1.05331	1.69479	0.621499	0.534272	0.818601
C3H16orf46	85.716	0.0621115	0.360854	0.172123	0.86334	0.957542
C3H16orf70	1113.67	0.180982	0.213081	0.849355	0.395684	0.738961
C3H16orf74	658.228	-0.318805	0.456344	-0.698607	0.484798	0.789594
C3H16orf86	3.85033	-0.0237979	2.00621	-0.0118621	0.990536	0.997002
C3H16orf95	44.8295	0.301555	0.535732	0.562883	0.573514	0.842429
C3H4orf19	52.5898	-1.33891	0.970037	-1.38026	0.167506	0.553965
C3H4orf22	93.2502	-0.130957	0.495391	-0.26435	0.79151	0.932243
C3H4orf36	112.42	0.538955	0.494336	1.09026	0.275598	0.65094
C3H4orf48	2085.14	-0.712311	0.460046	-1.54835	0.121539	0.504344
C4BPB	110.458	-0.489539	2.10172	-0.232924	0.815821	0.93978
C4H7orf25	860.25	0.476415	0.139884	3.40577	0.000659766	0.064949
C4H7orf31	83.057	0.600765	0.633439	0.948417	0.342917	0.707281
C4H7orf49	375.419	0.233317	0.256805	0.908536	0.363595	0.721671
C5AR1	79.5103	-0.26353	1.72035	-0.153184	0.878253	0.962852
C5AR2	6573.96	-0.696737	0.899769	-0.774351	0.438723	0.764252
C5H1orf112	178.276	0.0225301	0.232865	0.0967517	0.922924	0.976817
C5H1orf116	600.672	-0.183744	0.396086	-0.463899	0.64272	0.875096
C5H1orf146	8.30058	0.244241	1.03135	0.236816	0.8128	0.938803
C5H1orf162	4.51785	0.292081	1.15733	0.252375	0.800751	0.936071
C5H1orf194	5.99483	-0.0648043	0.886883	-0.0730697	0.941751	0.982798
C5H1orf21	2298.72	-0.411788	0.397613	-1.03565	0.300365	0.673423
C5H1orf52	712.146	0.0892872	0.280549	0.318259	0.750288	0.915037
C5H1orf54	6.18353	-3.3664	1.67367	-2.01139	0.0442846	0.37469
C5H1orf61	33.1416	0.706223	0.924697	0.763734	0.445026	0.767437
C5H1orf74	157.159	0.384472	0.375805	1.02306	0.306277	0.678563
C6H12orf10	923.161	-0.193646	0.278784	-0.694611	0.487299	0.791029
C6H12orf4	1044.2	0.00401269	0.106607	0.03764	0.969975	0.990744
C6H12orf56	73.6698	0.0885995	0.656872	0.134881	0.892706	0.968172
C6H12orf57	2528.78	0.0188622	0.247097	0.0763352	0.939152	0.982147
C6H12orf60	9.12606	0.965575	0.811947	1.18921	0.234357	0.61608
C6H12orf66	161.157	0.117844	0.303481	0.388307	0.697789	0.89538
C7	129.265	-0.356345	0.450583	-0.790855	0.429029	0.757846
C7H11orf1	482.972	0.0529535	0.206055	0.256987	0.797189	0.934842
C7H11orf42	22.007	0.983749	0.639867	1.53743	0.124189	0.507716
C7H11orf52	85.4481	0.0271154	0.657651	0.0412307	0.967112	0.990004
C7H11orf54	635.759	0.219074	0.335932	0.652137	0.514313	0.807159
C7H11orf58	4201.86	0.34542	0.207223	1.6669	0.0955338	0.467619
C7H11orf65	18.6433	0.856308	0.883346	0.969391	0.33235	0.700507
C7H11orf70	50.2695	0.271007	0.694718	0.390096	0.696466	0.895114
C7H11orf71	104.074	0.28717	0.318565	0.90145	0.367349	0.723701
C7H11orf87	7.9373	4.20003	1.59891	2.62682	0.00861881	0.207057
C7H11orf88	12.3871	-0.0219049	1.16092	-0.0188685	0.984946	0.994989
C7H19orf24	2099.14	-0.297398	0.205416	-1.44779	0.147677	0.5344
C7H19orf25	976.118	-0.548321	0.22684	-2.41721	0.0156399	0.2629
C7H19orf38	129.25	-0.818802	0.446091	-1.8355	0.0664313	0.41989
C7H19orf53	1814.82	-0.239828	0.225751	-1.06236	0.288075	0.661728
C7H19orf57	62.3415	-0.426101	0.578437	-0.736643	0.46134	0.778627
C7H19orf66	329.261	-0.525481	0.643725	-0.816312	0.414322	0.748563
C7H19orf70	1890.28	-0.214464	0.309383	-0.693198	0.488185	0.791793
C7H19orf71	16.8015	-0.089928	0.614979	-0.146229	0.88374	0.964608
C8G	83.235	0.0381097	0.664816	0.0573236	0.954287	0.986779
C8H12orf43	409.139	-0.358514	0.256187	-1.39942	0.161687	0.548218
C8H12orf49	800.042	-0.1297	0.181596	-0.714222	0.47509	0.785198
C8H12orf65	218.149	0.606572	0.302652	2.00419	0.0450497	0.37751
C8H18orf21	1670.58	0.508307	0.279793	1.81672	0.0692594	0.424545
C8H18orf25	1757.14	0.0571361	0.353368	0.16169	0.87155	0.95997
C8H18orf32	1423.71	0.045349	0.249044	0.182092	0.85551	0.954971
C8H18orf54	462.283	0.113787	0.324242	0.350932	0.725639	0.906136
C8H22orf31	10.2121	2.92371	1.72037	1.69947	0.0892313	0.4563
C8H22orf39	616.104	-0.207499	0.237584	-0.873371	0.382461	0.731556
C9H8orf33	1569.33	-0.251789	0.211289	-1.19168	0.233388	0.615813
C9H8orf34	5.0233	-0.388039	1.49492	-0.259572	0.795194	0.934258
C9H8orf37	1226.62	0.00700261	0.339811	0.0206074	0.983559	0.994438
C9H8orf46	11.0454	0.0326769	0.855366	0.0382023	0.969526	0.990744
C9H8orf59	563.129	0.260613	0.207227	1.25762	0.208529	0.594523
C9H8orf82	633.532	0.0226319	0.352983	0.0641161	0.948878	0.984394
C9H8orf89	66.3534	-0.116795	0.450955	-0.258994	0.79564	0.934312
CA11	70.56	0.750566	0.639067	1.17447	0.240206	0.620588
CA12	75.9774	-1.10926	0.855151	-1.29714	0.194581	0.581774
CA13	280.474	-0.358378	0.604287	-0.59306	0.553141	0.829663
CA14	9.51617	-0.696788	1.03186	-0.675274	0.499502	0.798703
CA4	115.778	-0.608355	0.907104	-0.670657	0.502439	0.800041
CA5A	45.4394	-0.689171	0.722585	-0.953758	0.340206	0.705623
CA5B	5505.73	0.229621	0.209805	1.09445	0.273759	0.649732
CA8	18.518	-1.59265	1.45594	-1.09389	0.274001	0.649732
CA9	117.758	-0.683135	0.557612	-1.22511	0.220535	0.604609
CAAP1	537.566	0.497367	0.203525	2.44376	0.014535	0.254867
CAB39	4904.83	0.50909	0.34647	1.46936	0.141734	0.52829
CAB39L	2449.32	0.416251	0.357845	1.16322	0.244742	0.623578
CABCOCO1	32.6412	1.09107	1.04354	1.04555	0.295769	0.668632
CABIN1	3067.83	-0.0611297	0.155916	-0.392069	0.695007	0.894647
CABLES1	133.711	0.621582	0.674786	0.921155	0.35697	0.717676
CABLES2	861.204	-0.28116	0.187371	-1.50056	0.13347	0.517832
CABP1	111.244	-5.38965	1.19551	-4.50826	6.53606e-06	0.00339261
CABP7	28.6978	0.0431807	0.510392	0.084603	0.932577	0.979486
CABYR	163.622	0.375051	0.300554	1.24787	0.212079	0.59667
CACFD1	1405.34	-0.388402	0.241811	-1.60622	0.108226	0.488266
CACHD1	596.907	-0.570185	0.463304	-1.23069	0.218438	0.603002
CACNA1A	478.103	-0.3962	0.191904	-2.06457	0.0389634	0.35656
CACNA1B	23.8386	2.2642	0.894526	2.53117	0.0113684	0.233118
CACNA1C	370.796	0.457498	0.85976	0.532123	0.594641	0.854315
CACNA1D	17.2317	0.250732	1.08067	0.232016	0.816526	0.940068
CACNA1E	5.34719	1.3155	1.68959	0.77859	0.436221	0.762305
CACNA1G	370.811	1.83337	0.7238	2.53298	0.0113097	0.233118
CACNA1H	1093.4	-0.371583	1.19209	-0.311706	0.755264	0.917121
CACNA2D1	4987.9	0.238176	0.45768	0.520399	0.602786	0.858723
CACNA2D2	27.8003	0.729992	0.771601	0.946075	0.34411	0.708217
CACNA2D3	28.6955	-0.124564	0.767519	-0.162295	0.871074	0.95975
CACNB1	257.456	0.438337	0.376953	1.16284	0.244893	0.623578
CACNB2	30.0577	1.34652	0.769046	1.7509	0.0799635	0.441085
CACNB3	907.732	-0.639586	0.222969	-2.86849	0.00412431	0.154924
CACNB4	6.07418	-0.774534	1.03143	-0.750935	0.452692	0.772167
CACNG4	95.065	0.579533	0.826823	0.700916	0.483356	0.788965
CACNG7	172.769	1.94267	0.88285	2.20045	0.0277747	0.318017
CACNG8	14.9503	0.899302	1.41344	0.636249	0.524614	0.813866
CACTIN	1422.42	-0.244565	0.177679	-1.37644	0.168685	0.555975
CACUL1	2352.52	0.132643	0.186465	0.711355	0.476865	0.786336
CACYBP	4077.33	0.326903	0.257476	1.26964	0.204211	0.591904
CAD	2154.76	0.250352	0.306995	0.815491	0.414791	0.748711
CADM1	1008.2	-1.61821	0.787427	-2.05506	0.0398735	0.360673
CADM2	25.2429	2.56345	1.31287	1.95255	0.0508735	0.389374
CADM3	118.395	-0.247237	1.24545	-0.198512	0.842644	0.951257
CADM4	171.344	-0.58447	0.601047	-0.97242	0.330842	0.699154
CADPS	48.4023	-4.15733	1.42506	-2.91729	0.00353082	0.147872
CADPS2	36.6375	0.633561	1.18739	0.533572	0.593638	0.8537
CAGE1	13.2717	0.637238	0.767796	0.829956	0.406563	0.743125
CALB2	9.34502	1.62811	1.60369	1.01523	0.309997	0.682262
CALCB	36.2336	0.0754053	1.31857	0.0571873	0.954396	0.986807
CALCOCO1	3887.48	-0.62961	0.251786	-2.50058	0.012399	0.240816
CALCOCO2	15333.9	-0.167122	0.236525	-0.706571	0.479833	0.787472
CALCRL	144.528	-1.05695	0.520556	-2.03043	0.0423127	0.368753
CALD1	28155	-0.031081	0.551605	-0.0563465	0.955066	0.986807
CALHM2	1225.7	-0.248431	0.257707	-0.964008	0.335042	0.701845
CALHM3	3595.36	-0.108759	0.306141	-0.355259	0.722396	0.905114
CALHM5	4353.4	0.0300851	0.355694	0.0845814	0.932594	0.979486
CALM1	12090.9	0.145001	0.141476	1.02492	0.3054	0.67787
CALM2	9959.19	0.319944	0.341493	0.936899	0.348811	0.712405
CALM3	11522	-0.472795	0.300668	-1.57248	0.115838	0.496638
CALML4	78.7336	-0.582421	0.724064	-0.804378	0.421179	0.753459
CALML5	240.611	0.566166	1.62105	0.349258	0.726895	0.906713
CALR	40124.5	-0.650323	0.335895	-1.93609	0.0528563	0.393727
CALR3	12.6322	1.6068	1.10329	1.45637	0.14529	0.531779
CALU	35062.6	-0.0687249	0.266973	-0.257422	0.796853	0.93471
CAMK1	448.501	0.879199	0.521146	1.68705	0.0915942	0.461494
CAMK1D	5686.64	-0.126009	0.272079	-0.463135	0.643268	0.875195
CAMK2A	173.098	1.07756	0.733563	1.46894	0.14185	0.52829
CAMK2B	79.7647	4.46881	1.7352	2.57539	0.0100129	0.217277
CAMK2D	4197.54	0.162892	0.30494	0.534176	0.593219	0.8534
CAMK2G	3099.56	-0.11477	0.234869	-0.488656	0.625085	0.867673
CAMK2N1	303.388	-0.368042	0.447812	-0.821867	0.411152	0.746134
CAMK2N2	86.2682	0.184014	0.562279	0.327264	0.743469	0.912763
CAMK4	27.8028	-1.61363	0.86461	-1.86631	0.0619981	0.411643
CAMKK1	1913.22	-0.697094	0.373891	-1.86443	0.062261	0.41272
CAMKK2	656.872	-0.206714	0.23347	-0.8854	0.375941	0.729026
CAMKMT	436.682	0.06206	0.295677	0.209892	0.833752	0.947224
CAMKV	343.13	0.58373	0.773125	0.755027	0.450233	0.770802
CAMLG	870.527	-0.0757716	0.200801	-0.377346	0.705916	0.898673
CAMSAP1	2036.05	-0.0742438	0.158318	-0.468955	0.639102	0.873608
CAMSAP2	3029.59	0.40287	0.271817	1.48214	0.138303	0.523441
CAMSAP3	4.29346	-0.319803	1.33957	-0.238736	0.811311	0.938755
CAMTA1	859.464	-0.326594	0.255137	-1.28007	0.200519	0.58827
CAMTA2	2008.04	0.0422568	0.163641	0.258229	0.79623	0.93443
CAND1	5762.12	0.468069	0.223923	2.09031	0.0365901	0.34608
CAND2	1173	1.37054	0.910486	1.50529	0.13225	0.516179
CANT1	2709.33	-0.434644	0.198752	-2.18687	0.0287521	0.320426
CANX	33165.3	-0.273715	0.195596	-1.39939	0.161696	0.548218
CAP1	11853.5	-0.268995	0.183357	-1.46705	0.142361	0.528703
CAP2	71.2014	0.33022	1.92695	0.171369	0.863933	0.957572
CAPG	5638	-0.598789	0.382336	-1.56613	0.117317	0.497681
CAPN1	9607.89	-0.534383	0.26738	-1.99859	0.0456528	0.378848
CAPN10	2285.23	-0.202856	0.224575	-0.903291	0.366371	0.72366
CAPN11	7.22021	1.79787	1.36032	1.32166	0.186283	0.574615
CAPN12	17.28	-0.591526	1.23587	-0.478632	0.6322	0.871409
CAPN15	2074.23	0.179876	0.228615	0.786807	0.431395	0.759412
CAPN2	15578.3	0.23225	0.185778	1.25015	0.211246	0.596095
CAPN3	14.1568	-2.4098	1.09567	-2.19938	0.027851	0.318131
CAPN5	3126.31	-0.3981	0.4955	-0.803431	0.421725	0.753965
CAPN6	881.856	2.80937	1.33264	2.10812	0.0350207	0.338718
CAPN7	1212.09	0.316005	0.256804	1.23053	0.218498	0.60307
CAPN8	22.0976	0.762554	1.24858	0.610736	0.541374	0.823226
CAPN9	16.4838	-0.0350106	0.963002	-0.0363557	0.970999	0.991076
CAPNS1	21267.7	-0.252832	0.242015	-1.04469	0.296164	0.669172
CAPRIN1	13531.6	0.0029001	0.114719	0.02528	0.979832	0.993622
CAPRIN2	287.993	0.196407	0.311014	0.631508	0.527709	0.815584
CAPS	44.3098	-0.87539	0.482413	-1.81461	0.0695843	0.42501
CAPZA1	9099.36	0.297195	0.221609	1.34108	0.179895	0.568214
CAPZA2	4844.81	0.435791	0.221523	1.96725	0.0491544	0.38563
CAPZB	13908	-0.316095	0.219031	-1.44315	0.148979	0.535581
CARD10	9139.07	0.354742	0.402414	0.881535	0.378028	0.729713
CARD11	5.84458	-1.10396	2.61128	-0.422764	0.672467	0.885375
CARD14	5.66973	-0.781189	1.2396	-0.630196	0.528566	0.815903
CARD19	395.135	-0.416281	0.504632	-0.824919	0.409417	0.745092
CARD6	736.094	0.0813692	0.315696	0.257745	0.796604	0.934655
CARD9	146.503	-1.0731	0.448099	-2.39478	0.0166305	0.268339
CARF	112.289	0.63832	0.361	1.7682	0.0770272	0.436595
CARHSP1	5121.62	-0.747091	0.350736	-2.13007	0.0331661	0.333256
CARM1	4085.67	-0.307105	0.231339	-1.32751	0.184339	0.572847
CARMIL1	11218.4	0.363791	0.367635	0.989543	0.322397	0.693116
CARMIL3	54.291	0.482009	0.349856	1.37774	0.168284	0.55551
CARNMT1	1793.49	0.70621	0.342442	2.06228	0.0391814	0.35775
CARNS1	803.546	1.70703	0.859235	1.98669	0.0469569	0.381155
CARS	1911.4	-0.579258	0.192525	-3.00875	0.00262324	0.128103
CARS2	1122.57	-0.0228168	0.250622	-0.091041	0.92746	0.97799
CASC1	36.0827	-0.591749	0.499329	-1.18509	0.235982	0.617079
CASC3	4683.14	-0.273088	0.142767	-1.91282	0.055771	0.40027
CASC4	4653.57	0.125349	0.246116	0.509311	0.610534	0.862157
CASD1	567.419	1.02256	0.331874	3.08118	0.00206181	0.116337
CASK	5217.48	-0.289899	0.234432	-1.2366	0.216234	0.600792
CASKIN1	47.4897	-0.313198	0.446493	-0.701462	0.483014	0.788784
CASKIN2	787.177	-0.15534	0.181507	-0.855839	0.392087	0.73684
CASP10	1082.81	0.248735	0.302749	0.821589	0.411311	0.746134
CASP14	27.6394	1.62424	1.82981	0.887651	0.374728	0.728693
CASP2	737.249	-0.264863	0.249544	-1.06139	0.288514	0.662003
CASP3	728.639	-0.022389	0.384771	-0.0581879	0.953599	0.986436
CASP4	1655.84	-0.0770661	0.324627	-0.237399	0.812347	0.938803
CASP6	684.295	-0.116731	0.224522	-0.519906	0.603129	0.858796
CASP7	687.488	0.338758	0.353791	0.957509	0.33831	0.703988
CASP8	315.404	0.189689	0.24907	0.761589	0.446306	0.768175
CASP8AP2	678.866	0.301432	0.270839	1.11296	0.265727	0.641016
CASP9	901.533	-0.366616	0.231937	-1.58067	0.113954	0.493948
CASQ1	4.62359	-0.198938	1.3785	-0.144314	0.885252	0.965409
CASS4	8.35918	-1.11109	1.27085	-0.874286	0.381963	0.73143
CAST	21279.4	0.23136	0.22203	1.04202	0.297401	0.670375
CASTOR1	2433.55	-0.297193	0.456393	-0.651178	0.514932	0.807643
CASTOR2	2482.8	-0.0332136	0.218933	-0.151707	0.879418	0.963408
CASZ1	12.4965	2.37026	1.16749	2.03021	0.042335	0.368753
CAT	10596.1	-0.635392	0.402806	-1.57742	0.1147	0.495184
CATSPER2	33.774	-0.126904	0.433738	-0.292583	0.769841	0.922438
CATSPER3	105.773	-0.0759734	0.288215	-0.2636	0.792088	0.932358
CATSPERD	38.3492	-1.16428	0.567785	-2.05056	0.0403096	0.362171
CATSPERE	5.07649	2.41289	1.53777	1.56908	0.116628	0.497681
CATSPERG	95.3486	-0.548921	0.465355	-1.17957	0.238169	0.618604
CATSPERZ	4.12575	-0.124579	2.34702	-0.0530796	0.957669	0.987449
CAV1	97667.2	-0.0203196	0.402575	-0.0504742	0.959745	0.987684
CAV2	8427.72	0.391324	0.334536	1.16975	0.242101	0.621746
CAVIN1	52182.2	-0.454662	0.33386	-1.36184	0.173249	0.560047
CAVIN2	713.988	0.39688	0.625079	0.634927	0.525476	0.81437
CAVIN3	5369.3	-0.700057	0.395524	-1.76995	0.0767357	0.436595
CAVIN4	849.339	0.748536	0.525142	1.4254	0.154042	0.540168
CBFA2T2	876.614	-0.19642	0.131081	-1.49846	0.134013	0.51831
CBFA2T3	38.4647	-0.252759	0.731181	-0.345686	0.729578	0.907436
CBFB	3692.87	0.568741	0.300035	1.89558	0.0580155	0.404291
CBL	1657.59	0.0163224	0.23344	0.0699211	0.944256	0.983267
CBLB	2298.86	0.140214	0.290629	0.482451	0.629486	0.870196
CBLL1	745.453	0.333274	0.188049	1.77227	0.0763491	0.436416
CBLN2	33.7031	-0.592916	1.03632	-0.572135	0.567231	0.837811
CBLN3	96.4996	0.234231	0.582458	0.402142	0.687579	0.891989
CBR4	959.824	0.308674	0.254764	1.21161	0.225663	0.610362
CBX1	3131.7	-0.438708	0.202862	-2.16259	0.0305729	0.327917
CBX2	484.869	-0.568905	0.278764	-2.04082	0.0412692	0.366578
CBX3	4858.09	0.466095	0.212357	2.19486	0.0281734	0.319166
CBX4	1156.84	-0.341551	0.249595	-1.36842	0.171181	0.55732
CBX5	1863.05	0.14511	0.179341	0.809129	0.418441	0.751314
CBX6	5226.98	-0.280159	0.362621	-0.772594	0.439763	0.76481
CBX7	1074.47	-0.104772	0.358671	-0.292111	0.770202	0.922572
CBX8	562.622	-0.668718	0.296432	-2.25589	0.0240777	0.303255
CBY1	3527.84	-0.253372	0.220165	-1.15083	0.249803	0.627037
CBY3	13.0355	-0.55575	0.840116	-0.661516	0.508281	0.803147
CC2D1A	1553.77	-0.259195	0.197766	-1.31061	0.189988	0.578681
CC2D1B	1856.22	-0.123464	0.136961	-0.901456	0.367346	0.723701
CC2D2A	1293.47	0.340496	0.281526	1.20947	0.226483	0.610934
CCAR1	3291.03	0.673483	0.243062	2.77083	0.00559134	0.17694
CCAR2	4605.87	-0.242993	0.170109	-1.42845	0.153162	0.539372
CCBE1	2420.56	-0.253993	0.817139	-0.310833	0.755928	0.917147
CCDC102A	1699.33	-0.457544	0.202414	-2.26043	0.0237945	0.301826
CCDC103	174.935	-0.369413	0.372319	-0.992196	0.321102	0.69202
CCDC106	531.111	-0.771865	0.354636	-2.1765	0.0295181	0.323284
CCDC107	569.148	-0.324844	0.245395	-1.32376	0.185582	0.573997
CCDC112	51.5036	0.481146	0.575686	0.835779	0.403279	0.742133
CCDC113	18.6949	1.03332	1.07891	0.957744	0.338192	0.703988
CCDC114	181.292	-0.0178296	0.61265	-0.0291024	0.976783	0.992426
CCDC115	1369.82	-0.0372383	0.293922	-0.126695	0.899182	0.969478
CCDC117	765.369	-0.0804254	0.307592	-0.261468	0.793732	0.933407
CCDC12	1339.39	-0.136631	0.180805	-0.755683	0.449839	0.770607
CCDC120	323.443	-0.0627978	0.250267	-0.250923	0.801873	0.936412
CCDC121	252.797	0.138774	0.260146	0.533447	0.593725	0.853716
CCDC122	112.71	0.505801	0.455853	1.10957	0.267185	0.642782
CCDC124	1225.28	-0.379283	0.250493	-1.51414	0.129989	0.514294
CCDC125	520.551	0.686132	0.281154	2.44042	0.0146703	0.255374
CCDC126	287.569	-0.153293	0.348129	-0.440333	0.659696	0.883695
CCDC127	1820.46	0.0849904	0.139216	0.610493	0.541535	0.823226
CCDC13	99.058	1.00783	0.544421	1.8512	0.0641402	0.415585
CCDC130	535.134	-0.47356	0.32732	-1.44678	0.147959	0.534404
CCDC134	719.507	-0.802708	0.320386	-2.50544	0.0122298	0.239928
CCDC136	381.788	0.611075	0.40272	1.51737	0.129173	0.513636
CCDC137	1790.54	-0.190651	0.0939712	-2.02882	0.0424768	0.368753
CCDC138	547.777	0.325656	0.274089	1.18814	0.234779	0.61608
CCDC14	238.908	0.218058	0.243789	0.894454	0.371079	0.726507
CCDC141	19.7021	0.773875	0.954229	0.810995	0.417368	0.750956
CCDC142	199.895	-0.0947483	0.260926	-0.363123	0.716513	0.902703
CCDC146	18.5436	-0.0550923	0.583239	-0.0944593	0.924744	0.977171
CCDC148	27.7398	-0.0782254	0.791673	-0.0988102	0.921289	0.975928
CCDC149	61.6233	0.70941	0.821057	0.864021	0.387577	0.73403
CCDC15	276.548	-0.0510396	0.194977	-0.261772	0.793497	0.933407
CCDC150	22.1469	0.540904	0.748344	0.722802	0.469802	0.782176
CCDC151	145.61	0.00840474	0.329767	0.0254869	0.979667	0.993622
CCDC152	340.093	0.297772	0.373431	0.797394	0.425222	0.756435
CCDC153	38.7719	-0.324934	0.431932	-0.752279	0.451883	0.771793
CCDC157	157.316	0.00175189	0.246646	0.00710283	0.994333	0.998399
CCDC158	13.2041	0.701091	0.86961	0.806212	0.42012	0.75243
CCDC159	97.2939	0.140397	0.520337	0.26982	0.787299	0.930479
CCDC160	8.88609	0.136902	1.14252	0.119824	0.904622	0.970882
CCDC166	6.75163	-0.171555	1.53276	-0.111926	0.910882	0.972664
CCDC167	468.575	-1.01214	0.358567	-2.82273	0.00476168	0.16151
CCDC168	11.1687	1.16474	0.644766	1.80645	0.0708473	0.427081
CCDC169	24.4002	-0.942461	0.652703	-1.44394	0.148757	0.535323
CCDC17	6.29515	-1.16688	0.915769	-1.2742	0.202591	0.590362
CCDC170	334.132	0.0475088	0.471663	0.100726	0.919768	0.975552
CCDC171	172.646	0.336929	0.277145	1.21571	0.224095	0.609202
CCDC172	80.5042	-7.37422	2.942	-2.50653	0.0121922	0.239496
CCDC173	84.6211	0.246569	0.361826	0.681457	0.495583	0.796326
CCDC174	1124.79	0.0454988	0.196597	0.231432	0.816979	0.940288
CCDC177	46.5811	-0.510511	1.22487	-0.416789	0.676833	0.887597
CCDC18	109.764	0.646894	0.374604	1.72687	0.0841906	0.447251
CCDC181	52.1668	0.220082	0.772536	0.284883	0.775734	0.925188
CCDC183	13.7872	-0.321882	0.899021	-0.358036	0.720317	0.904746
CCDC184	311.429	-0.736367	0.300716	-2.44871	0.0143368	0.254219
CCDC185	117.624	0.303118	0.644016	0.470668	0.637878	0.873026
CCDC186	1862.72	0.55678	0.374466	1.48686	0.137051	0.521676
CCDC189	41.1295	0.350564	0.477966	0.73345	0.463284	0.779681
CCDC190	669.75	0.211118	0.51803	0.40754	0.683611	0.889895
CCDC191	327.528	0.756416	0.305637	2.47488	0.0133279	0.247339
CCDC22	696.427	-0.34675	0.258463	-1.34159	0.17973	0.567901
CCDC24	74.6371	-0.212223	0.439132	-0.483278	0.628898	0.869794
CCDC25	2577.62	0.383322	0.143836	2.665	0.00769885	0.195658
CCDC28A	429.117	0.1021	0.200538	0.50913	0.610661	0.862157
CCDC28B	375.374	-0.864644	0.621567	-1.39107	0.164204	0.54978
CCDC3	39.8185	-1.07424	0.961148	-1.11767	0.263709	0.63943
CCDC30	47.1814	0.760859	0.655479	1.16077	0.245737	0.624077
CCDC32	2589.72	-0.179479	0.234888	-0.764103	0.444806	0.767327
CCDC33	76.9459	1.45751	0.783129	1.86114	0.0627243	0.41371
CCDC34	934.817	0.226089	0.300334	0.752794	0.451574	0.771775
CCDC39	59.322	-0.0674614	0.444563	-0.151748	0.879386	0.963408
CCDC43	1122.19	0.266844	0.249257	1.07056	0.284368	0.659869
CCDC47	4954.67	0.25273	0.263643	0.958609	0.337756	0.703651
CCDC50	3407.21	0.406195	0.233033	1.74308	0.0813198	0.442719
CCDC51	589.355	-0.148565	0.176456	-0.841939	0.399822	0.740435
CCDC58	331.341	0.364541	0.30068	1.21239	0.225364	0.610351
CCDC59	673.64	0.567269	0.339546	1.67067	0.0947873	0.466973
CCDC6	3041.4	0.25319	0.222608	1.13738	0.255378	0.632117
CCDC61	386.098	-0.0839296	0.267688	-0.313535	0.753875	0.916601
CCDC62	171.047	0.26099	0.296995	0.87877	0.379526	0.730483
CCDC63	9.22199	0.225977	1.09389	0.206581	0.836337	0.94842
CCDC65	58.6412	0.53786	0.492203	1.09276	0.274499	0.650241
CCDC66	580.745	0.929226	0.34454	2.697	0.00699666	0.18993
CCDC68	2401.05	0.270554	0.352924	0.766607	0.443315	0.766588
CCDC71	1844.07	-0.241409	0.174442	-1.38389	0.166391	0.552348
CCDC71L	1152.57	-0.468949	0.403878	-1.16112	0.245595	0.624077
CCDC73	182.376	0.193891	0.21438	0.90443	0.365767	0.723433
CCDC74B	407.365	0.157749	0.24776	0.636702	0.524319	0.813797
CCDC77	398.33	0.279558	0.332825	0.839956	0.400933	0.74076
CCDC78	7.36778	1.11661	0.89672	1.24522	0.213051	0.597862
CCDC8	285.999	0.796493	0.900712	0.884293	0.376538	0.729478
CCDC80	104512	-0.500595	0.450963	-1.11006	0.266974	0.642365
CCDC81	12.6843	-0.0269302	0.738642	-0.036459	0.970916	0.991076
CCDC82	412.878	0.167441	0.301748	0.554903	0.578961	0.84593
CCDC84	273.845	0.223047	0.214418	1.04025	0.298225	0.671176
CCDC85A	5.3942	1.52278	1.74441	0.872952	0.382689	0.731594
CCDC85B	1246.84	-0.0701134	0.244552	-0.286701	0.774341	0.924599
CCDC85C	608.213	0.973205	0.568917	1.71063	0.0871503	0.452739
CCDC86	2033.71	-0.129654	0.305963	-0.423758	0.671742	0.885375
CCDC87	40.6348	-0.828986	0.527856	-1.57048	0.116304	0.497173
CCDC88A	1970.63	0.551223	0.285955	1.92766	0.0538979	0.395213
CCDC88B	13.4511	1.56171	1.20644	1.29448	0.195498	0.582911
CCDC88C	127.508	0.306693	1.15261	0.266086	0.790173	0.931644
CCDC9	596.681	-0.294333	0.235992	-1.24722	0.212318	0.596881
CCDC90B	1375.22	0.391631	0.179685	2.17955	0.0292912	0.322726
CCDC91	1219.24	0.443156	0.357662	1.23903	0.215333	0.599711
CCDC92	87.8375	0.421808	0.499484	0.844488	0.398397	0.74018
CCDC92B	8.39185	-0.0858626	1.11193	-0.0772194	0.938449	0.98208
CCDC93	2446.67	0.18294	0.235572	0.776577	0.437409	0.76297
CCDC94	742.07	-0.084985	0.302357	-0.281075	0.778653	0.925961
CCDC96	115.42	-0.294615	0.40474	-0.727912	0.466668	0.781078
CCDC97	1055.34	-0.396464	0.187265	-2.11713	0.0342491	0.337665
CCDC9B	4994.34	0.0852281	0.341615	0.249486	0.802985	0.93656
CCHCR1	611.896	-0.505151	0.305463	-1.65372	0.0981835	0.472398
CCL19	9.00843	-1.10676	1.51146	-0.732243	0.46402	0.779895
CCL2	93.0362	0.0349431	1.77679	0.0196664	0.984309	0.99488
CCL20	269.464	-0.976338	1.4404	-0.677824	0.497884	0.798369
CCL22	625.112	0.253152	0.243844	1.03817	0.299191	0.672077
CCM2	1049.74	-0.0455026	0.219439	-0.207359	0.83573	0.948027
CCM2L	3.63951	-1.06548	2.63353	-0.404583	0.685784	0.891002
CCNA2	243.813	0.164581	0.501056	0.328469	0.742557	0.912429
CCNB1	438.408	-0.133888	0.413023	-0.324166	0.745813	0.914069
CCNB1IP1	12.5017	0.137504	1.14985	0.119585	0.904812	0.970982
CCNB2	117.102	-0.146203	0.540525	-0.270484	0.786788	0.930429
CCNB3	21.3731	-0.688812	0.784217	-0.878343	0.379757	0.730555
CCNC	1357.63	0.540652	0.195153	2.7704	0.00559879	0.17694
CCND1	48220.3	-0.368065	0.366343	-1.0047	0.315041	0.686317
CCND2	8101.47	0.946023	0.543225	1.74149	0.0815969	0.442722
CCND3	6365	-0.588083	0.329567	-1.78441	0.0743568	0.433807
CCNDBP1	832.73	0.0115304	0.186739	0.0617464	0.950765	0.984979
CCNE1	351.154	0.24657	0.418136	0.58969	0.555399	0.831061
CCNE2	75.7845	0.24	0.721912	0.33245	0.739549	0.911348
CCNF	165.185	-0.445494	0.42338	-1.05223	0.292693	0.6659
CCNG1	17525	0.696461	0.33719	2.06549	0.0388768	0.356437
CCNG2	26.0832	-1.24491	2.8903	-0.430721	0.666671	0.884787
CCNG2_1	873.905	0.118113	0.268403	0.440058	0.659895	0.883695
CCNH	766.454	0.152834	0.180039	0.848892	0.395942	0.738961
CCNI	10563.4	-0.157705	0.21987	-0.717265	0.473211	0.783637
CCNJ	331.349	0.260735	0.318073	0.819733	0.412369	0.746998
CCNJL	128.288	1.05654	0.763656	1.38353	0.166504	0.552508
CCNK	1602.5	-0.136657	0.171313	-0.797703	0.425043	0.756435
CCNL1	1786.71	0.829537	0.376867	2.20114	0.0277261	0.318017
CCNL2	4287.27	0.53079	0.214224	2.47774	0.0132219	0.246707
CCNQ	462.689	-0.212499	0.38151	-0.556994	0.577531	0.844794
CCNT1	756.321	0.154468	0.202454	0.762977	0.445477	0.767741
CCNT2	1957.42	0.591292	0.343203	1.72286	0.0849134	0.448886
CCNY	4278.35	-0.179989	0.220861	-0.814941	0.415106	0.748919
CCNYL1	1376.4	0.156236	0.220284	0.709247	0.478171	0.787057
CCP110	374.259	0.702786	0.273118	2.5732	0.0100764	0.218202
CCPG1	1532.91	0.760905	1.77765	0.428041	0.668621	0.884797
CCPG1_1	2517.22	0.487517	0.502226	0.970713	0.331691	0.700128
CCR10	6.04144	-0.0224271	1.36334	-0.0164501	0.986875	0.995503
CCR5	104.133	0.39317	2.15704	0.182273	0.855369	0.954955
CCR7	55.2837	-0.0979519	0.716093	-0.136787	0.8912	0.967511
CCRL2	57.7031	0.557997	0.904612	0.616835	0.537343	0.820262
CCS	1126.13	-0.653562	0.336823	-1.94037	0.0523346	0.3918
CCSAP	196.787	-0.367858	0.404795	-0.908751	0.363482	0.721529
CCSER1	47.0788	0.365279	0.869724	0.419994	0.67449	0.886344
CCSER2	4232.66	0.521221	0.363484	1.43396	0.151584	0.538531
CCT2	13039.2	-0.00587269	0.232394	-0.0252705	0.979839	0.993622
CCT3	11080.4	0.0459911	0.25653	0.179282	0.857716	0.955854
CCT4	9335.56	0.0893093	0.252211	0.354106	0.72326	0.905211
CCT5	7968.87	0.172703	0.246535	0.700522	0.483601	0.789216
CCT6A	6057.31	0.581588	0.392376	1.48222	0.138281	0.523441
CCT6B	23.0194	1.34459	0.685665	1.961	0.0498795	0.386613
CCT7	12372.2	0.104568	0.307866	0.339653	0.734118	0.909106
CCT8	7480.42	0.210454	0.274434	0.766866	0.443161	0.766449
CCZ1	1367.94	0.129998	0.265315	0.489976	0.624151	0.866938
CD101	235.172	0.514298	0.459091	1.12025	0.262607	0.638935
CD109	20755.6	0.0673615	0.249099	0.27042	0.786837	0.930429
CD14	963.501	-0.278083	2.75666	-0.100877	0.919648	0.975552
CD151	24867.8	-0.293779	0.25598	-1.14766	0.251108	0.627994
CD160	20.8262	1.17685	0.842877	1.39624	0.162643	0.548649
CD163L1	15.2241	-3.22186	1.89632	-1.69901	0.0893176	0.4563
CD164	19674.7	-0.103095	0.177362	-0.581266	0.561061	0.835035
CD19	36.3153	1.21109	0.638333	1.89727	0.0577917	0.404291
CD1A6	5.48243	1.28459	1.22372	1.04974	0.293838	0.666852
CD1A7	38.1625	0.362758	0.430386	0.842868	0.399302	0.740382
CD1D	7.86208	-1.72423	1.21799	-1.41564	0.15688	0.542658
CD200	48.7572	-0.154194	2.01885	-0.0763771	0.939119	0.982147
CD207	11.5218	0.453192	0.994003	0.455926	0.648443	0.877785
CD22	10.7821	-0.062467	0.919223	-0.0679563	0.94582	0.983668
CD247	38.6774	2.24849	1.5118	1.4873	0.136936	0.521407
CD248	39432.1	-0.457706	0.434799	-1.05268	0.292486	0.6659
CD274	11.4502	1.04895	1.63458	0.641723	0.521053	0.811519
CD276	11556.2	0.053631	0.216344	0.247897	0.804214	0.936837
CD28	29.1578	-1.35335	0.683788	-1.97919	0.0477941	0.383449
CD2AP	2391.87	0.520284	0.321089	1.62038	0.105152	0.482362
CD2BP2	2402.84	-0.406022	0.220878	-1.83822	0.0660304	0.419674
CD320	1906.21	-0.0600047	0.43267	-0.138685	0.889699	0.967229
CD34	19579.7	-0.206997	0.923113	-0.224238	0.822572	0.942267
CD37	4.32996	-1.3585	1.68655	-0.805494	0.420535	0.752778
CD38	82.2534	0.0392767	0.875505	0.0448617	0.964218	0.989402
CD3EAP	657.069	-0.487968	0.274757	-1.776	0.0757324	0.434823
CD40	549.899	-0.423596	0.371245	-1.14102	0.253864	0.63043
CD44	41968.8	0.172606	0.301223	0.573018	0.566633	0.837289
CD47	3351.02	0.0727989	0.371158	0.19614	0.8445	0.95167
CD52	11.1714	-0.974358	1.7372	-0.560878	0.574881	0.843005
CD55	10220.5	1.19707	0.723484	1.65459	0.0980084	0.472232
CD58	819.04	-0.28719	0.195518	-1.46887	0.141868	0.52829
CD63	13794.6	-0.517149	0.246436	-2.09851	0.0358597	0.343305
CD68	110.375	-0.473664	0.424834	-1.11494	0.264876	0.640376
CD72	6.53387	-0.477772	1.3063	-0.365746	0.714555	0.901362
CD79B	47.0632	-1.94521	0.915826	-2.12399	0.033671	0.335126
CD80	350.898	-1.89782	0.769582	-2.46604	0.0136614	0.250274
CD81	19160.1	-0.580091	0.35934	-1.61432	0.106457	0.484969
CD82	1770.78	-1.18471	0.529205	-2.23865	0.0251786	0.30806
CD83	23.8434	-0.273099	0.718851	-0.37991	0.704012	0.898118
CD9	9506.53	0.105092	0.330144	0.318321	0.750241	0.915037
CD96	6.04555	0.967847	1.37971	0.701487	0.482999	0.788784
CD99	24465.8	-0.352123	0.310558	-1.13384	0.256862	0.633906
CD99L2	848.472	-0.114629	0.26071	-0.43968	0.660169	0.883786
CDA	2362.86	0.0104913	0.453701	0.0231239	0.981551	0.993961
CDADC1	2378.59	-0.0372878	0.340429	-0.109532	0.912781	0.972876
CDAN1	795.857	-0.0814577	0.253649	-0.321143	0.748102	0.914524
CDC123	3094.26	0.0214324	0.261659	0.0819095	0.934719	0.980393
CDC14A	128.725	0.371523	0.33305	1.11552	0.26463	0.640142
CDC14B	4817.87	0.0037922	0.427423	0.00887226	0.992921	0.99799
CDC16	1345.72	0.298915	0.279615	1.06902	0.28506	0.660254
CDC20	355.255	-0.23703	0.496636	-0.477271	0.63317	0.871549
CDC23	1063.52	0.423721	0.237692	1.78265	0.0746435	0.433933
CDC25A	369.164	-0.25183	0.254576	-0.989214	0.322559	0.693116
CDC25B	952.216	0.00939773	0.551944	0.0170266	0.986415	0.995368
CDC25C	180.135	-0.0921425	0.48856	-0.1886	0.850406	0.953494
CDC26	346.749	0.176309	0.191064	0.922774	0.356125	0.71737
CDC27	3438.59	0.570621	0.293173	1.94637	0.0516107	0.391007
CDC34	2076.6	-0.201048	0.223115	-0.901099	0.367536	0.72372
CDC37	6633.59	-0.46766	0.219865	-2.12704	0.0334169	0.333565
CDC37L1	1297.69	0.617191	0.252889	2.44056	0.0146647	0.255374
CDC40	1156.23	0.516893	0.248871	2.07696	0.0378056	0.351558
CDC42	12558.7	0.118213	0.189402	0.624142	0.532535	0.817786
CDC42BPA	5302.21	-0.115833	0.364085	-0.318149	0.750372	0.915073
CDC42BPB	7632.18	-0.199553	0.158278	-1.26078	0.20739	0.594031
CDC42BPG	515.35	0.585846	0.416466	1.40671	0.159514	0.54557
CDC42EP1	4904.14	-0.180462	0.26375	-0.684215	0.493839	0.795016
CDC42EP2	913.729	0.233907	0.419721	0.557292	0.577328	0.844794
CDC42EP3	23.059	0.176603	1.32267	0.13352	0.893782	0.968172
CDC42EP4	6206.18	-0.525763	0.304304	-1.72776	0.0840319	0.447013
CDC42EP5	1517.49	-0.496886	0.474869	-1.04636	0.295393	0.667873
CDC42SE1	4766.96	-0.209511	0.139812	-1.49852	0.133998	0.51831
CDC42SE2	1089.47	-0.366095	0.297215	-1.23175	0.218043	0.602673
CDC45	107.137	-0.390752	0.591365	-0.660763	0.508764	0.803487
CDC5L	2181.99	0.318088	0.245146	1.29754	0.194445	0.58167
CDC6	176.176	-0.496465	0.482195	-1.02959	0.303201	0.675786
CDC7	277.119	-0.10959	0.322054	-0.340284	0.733643	0.908987
CDC73	2248.86	0.302939	0.228109	1.32804	0.184164	0.572721
CDCA2	136.835	0.14959	0.458937	0.32595	0.744463	0.913394
CDCA3	220.902	-0.445943	0.496327	-0.898486	0.368927	0.725111
CDCA4	717.619	-0.638499	0.28614	-2.23143	0.025653	0.30988
CDCA5	127.027	-0.497076	0.457555	-1.08637	0.277314	0.653115
CDCA7	418.761	-0.460654	0.511047	-0.901392	0.36738	0.723701
CDCA7L	718.734	-0.296358	0.430852	-0.687843	0.491552	0.793796
CDCA8	216.067	-0.627192	0.420286	-1.4923	0.135621	0.520331
CDCP1	764.753	-0.956424	0.568765	-1.68158	0.0926504	0.463577
CDH1	508.124	3.19521	1.34702	2.37205	0.0176896	0.276845
CDH10	6.5308	-2.68312	1.5624	-1.7173	0.0859241	0.450596
CDH11	3492.07	0.880266	0.462954	1.90141	0.0572481	0.403208
CDH13	67938.4	-0.13511	0.265095	-0.509669	0.610284	0.862157
CDH15	14.2274	-1.09475	1.22726	-0.892026	0.372379	0.726975
CDH17	17.2164	-2.2542	1.67269	-1.34765	0.17777	0.565255
CDH18	13.5859	-0.818204	0.871489	-0.938857	0.347804	0.71157
CDH2	282.835	0.0967328	0.421251	0.229632	0.818378	0.940994
CDH23	33.9845	0.523012	0.721137	0.72526	0.468293	0.781689
CDH24	110.594	-0.127049	0.391139	-0.324817	0.74532	0.913726
CDH26	733.743	2.88307	1.2019	2.39876	0.0164506	0.267869
CDH3	176.037	-1.08054	0.723848	-1.49277	0.135496	0.520268
CDH5	5836.33	1.06019	0.843697	1.2566	0.208899	0.594829
CDH6	12.23	0.291491	0.929894	0.313467	0.753926	0.916601
[truncated: 15,130 more rows]
